# Supplementary material for: Insights into Variations in Chemical Profiles and Antioxidant Properties Among Different Parts of Dalbergia odorifera
Source: Plants (Basel). 2025 Oct 27;14(21):3279. doi: 10.3390/plants14213279 (PMC12610685; doi:10.3390/plants14213279)
Supplement: Supplementary file 1 [file plants-14-03279-s001.zip]

Archive with 4 entries (4 files):
- Supplementary Materials.pdf
- Table S1 Identification and relative contents of VOCs in different parts of D. odorifera..xlsx
- Table S2 Identification of NVOCs in different parts of D. odorifera..xlsx
- Table S3 Key DMs annotated in the KEGG metabolic pathways..xlsx
