# Supplementary material for: Insights into Variations in Chemical Profiles and Antioxidant Properties Among Different Parts of Dalbergia odorifera
Source: Plants (Basel). 2025 Oct 27;14(21):3279. doi: 10.3390/plants14213279 (PMC12610685; doi:10.3390/plants14213279)
Supplement: Supplementary file 1 [file plants-14-03279-s001.zip › Table S1 Identification and relative contents of VOCs in different parts of D. odorifera..xlsx]

## Sheet: Sheet1
No.	Retention time (min)	Compound	Molecular weight	CAS NO.	Relative content(%)
					DOH	DOL	DOF	DOP
1	14.492	1,5-dihydro-1-methyl-2H-Pyrrol-2-one	97.053	013950-21-5	0.200972
2	19.63	1-(1-Butoxypropan-2-yloxy)propan-2-yl 3-methylbutanoate	274.214	1000367-12-9	1.21641
3	19.971	2,3-Dimethyl-5-methylamino-1,3,4-thiadiazole	143.052	1000288-97-2	0.749579
4	20.129	Nerolidol oxide I	154.063	018908-20-8	13.1107	1.22	2.56903	0.817834
5	20.251	Tetrahydropyrrolo[1,2-a]azetidin-2-one	111.068	1000196-09-7	0.255421
6	20.47	6-amino-2,3-dihydro-2-thioxo-4(1H)-Pyrimidinone	143.015	001004-40-6	1.65434
7	20.957	Nerolidol oxide II	109.053	001003-67-4	25.5219	2.69	5.9782	1.76683
8	21.189	1-(1-Butoxypropan-2-yloxy)propan-2-yl 2-methylbutanoate	274.214	1000367-10-9	1.70674
9	21.761	3,7-dimethyl-1,6-Octadien-3-ol	154.136	000078-70-6	0.123645
10	22.199	Trans-Nerolidol	222.198	007212-44-4	14.0057	2.01	6.51043	2.76134
11	22.54	Cyclohexaneethanol	128.12	004442-79-9	0.327927
12	23.636	4-propyl-1,6-Heptadien-4-ol	154.136	052939-61-4	0.199047
13	24.781	6,10,14-trimethyl-2-Pentadecanone	268.277	000502-69-2			0.854194
14	25.986	9-Azadispiro[3.1.3.0]nonane	123.105	135763-48-3	0.335262
15	28.007	2-methyl-5-(1-methylethenyl)-Cyclohexanone	152.12	007764-50-3	0.296589
16	28.214	α-Bisabolol	222.198	000515-69-5	0.131153
17	28.348	cis-Thujopsene	222.198	000515-69-5	0.373078
18	29.98	1,2-dichloro-3,3-difluoro-Cyclopropene	143.935	006262-45-9			0.823913
19	29.992	Nerolidol oxide III	138.068	1000193-72-3	6.77899
20	30.723	Nerolidol oxide IV	138.068	1000193-72-3	3.48769
21	31.38	3-Cyclopentylpropionic acid, decyl ester	282.256	1000292-33-6	0.274591
22	31.855	1H-Naphthalen-2-one, 3,4,5,6,7,8-hexahydro-4a,8a-dimethyl-	180.151	1000164-27-1	0.286604
23	33.328	2,4-bis(1,1-dimethylethyl)-Phenol	206.167	000096-76-4		0.413605	1.24645	0.862636
24	32.403	S-Butyl methyl methylphosphonate	166.076	170082-60-7	0.214409
25	33.109	3-Cyclopentylpropionic acid, pentyl ester	212.178	1000292-33-2	0.320925
26	34.936	3,7,11-trimethyl-1,6,10-Dodecatrien-3-ol	222.198	007212-44-4	0.246545
27	37.846	(2-endo,3-exo)-3-methyl-Bicyclo[2.2.1]heptane-2-carboxaldehyde	138.104	015780-36-6	0.457003
28	38.613	2-methyl-5-(1-methylethyl)-1-Cyclopentene-1-methanol	154.136	080113-82-2	1.04937
29	39.185	6-Epi-shyobunol	127.038	041680-34-6	0.427804
30	39.368	Isoaromadendrene epoxide	222.198	007212-44-4	1.41772
31	39.855	m-Guaiacol	124.052	000150-19-6	1.00696
32	41.681	Succinic acid, cyclohex-2-enylmethyl nonyl ester	338.246	1000330-18-6	0.253316
33	42.254	(all-Z)-5,8,11,14-Eicosatetraenoic acid, methyl ester	318.256	002566-89-4	11.9695
34	42.643	2-[4-(Methoxymethoxymethyl)cyclohex-3-enyl]propan-2-ol	214.157	1000192-12-2	0.485353
35	44.531	7-Epi-cis-sesquisabinene hydrate	222.366	58319-05-4	1.4156
36	48.865	Z,E-7,11-Hexadecadien-1-yl acetate	280.24	051607-94-4			1.09342
37	49.462	Phytol	296.308	000150-86-7		1.01439
38	49.815	2-Methyl-3-(3-methyl-but-2-enyl)-2-(4-methyl-pent-3-enyl)-oxetane	222.198	1000144-10-2	0.851238
39	54.15	Heptacosane	380.438	000593-49-7		11.5019	2.3335	2.03116
40	54.467	Tetradecanoic acid	228.209	000544-63-8		0.522413		0.715372
41	56.244	1-(1H-inden-2-yl)-1H-Benzimidazole	232.1	1000305-65-4	0.211648
42	57.718	Octacosane	394.454	055373-86-9		2.02668
43	59.715	Santalene	204.188	000512-61-8	0.152636
44	60.677	Tetracosane	338.391	000646-31-1		41.0552	9.95494	23.9487
45	61.164	n-Hexadecanoic acid	256.24	000057-10-3		5.11126	9.63157	10.3841
46	61.176	Tridecanoic acid	214.193	000638-53-9	0.304217
47	61.395	2-(phenylmethyl)-Naphthalene	218.11	000613-59-2	2.41431
48	62.807	α-elemol	222.198	000639-99-6	0.586033
49	63.355	4,4,5,5,5-Pentafluoro-1-pentanol	178.042	148043-73-6			1.87604
50	63.356	Tetratetracontane	618.704	007098-22-8				1.47128
51	63.38	9-octyl-Docosane	422.485	055319-83-0		1.06686
52	63.514	5-imidazo[1,2-a]pyrimidin-2-yl-2-methoxy-Benzenamine	240.101	1000337-85-8			0.699116
53	65.182	Squalene	410.391	000111-02-4		3.84715	1.44085	0.878786
54	66.205	Eicosane	282.329	000112-95-8		8.71322	3.03855	14.1233
55	67.118	Octadecanoic acid	284.272	000057-11-4		1.31556	1.44503	3.45452
56	67.495	Hydroquinone	110.037	000123-31-9	0.364478
57	67.958	(E)-9-Octadecenoic acid	282.256	1000336-66-8	0.219886	1.144	1.5916
58	67.934	Oleic Acid	282.256	000112-80-1			1.40436	4.09984
59	68.092	1-Heptadecene	238.266	006765-39-5				0.937675
60	68.165	2-Acetyl-3,7-dimethylbenzo(b)thiophene	204.061	006179-06-2	0.435886
61	68.944	Heptadecane	240.282	000629-78-7		0.37
62	69.468	(Z,Z)-9,12-Octadecadienoic acid	280.24	000060-33-3		4.94946	17.9866	13.551
63	71.478	3-ethenyl-Cyclooctene	136.125	002213-60-7				1.33205
64	71.489	(Z,Z,Z)-9,12,15-Octadecatrienoic acid	278.225	000463-40-1		3.29461	6.52119
65	71.635	Methyl 8,11,14-heptadecatrienoate	278.225	1000336-35-1		0.145038
66	71.721	1-Chloroeicosane	316.29	042217-02-7				1.23554
67	73.023	2-Quinoxalinecarboxamide, 3-amino-6,7-difluoro-, 1,4-dioxide	256.041	1000350-07-7			0.696897
68	73.096	4,7,10,13,16-Pentaoxanonadeca-1,18-diene	274.178	058185-54-9			0.647724
69	75.587	2,2'-Bis(6-t-butyl-p-cresyl)methane	340.24	000119-47-1	0.69	2.95261	4.39599	3.7263
70	76.494	4'Trifluoromethylphenyl-4-fluorobenzhydrol	270.067	039768-86-0		0.72427
71	76.555	Z,E-3,13-Octadecadien-1-ol	266.261	1000131-10-4		0.366956
72	77.821	(6β)-11,12,13,14-Tetradehydromatridin-15-one	244.158	006838-34-2			2.06645
