# Supplementary material for: Insights into Variations in Chemical Profiles and Antioxidant Properties Among Different Parts of Dalbergia odorifera
Source: Plants (Basel). 2025 Oct 27;14(21):3279. doi: 10.3390/plants14213279 (PMC12610685; doi:10.3390/plants14213279)
Supplement: Supplementary file 1 [file plants-14-03279-s001.zip › Table S2 Identification of NVOCs in different parts of D. odorifera..xlsx]

## Sheet: Sheet1
Index	Compounds	Class I	Class II	Formula	Q1 (Da)	Q3 (Da)	Molecular weight (Da)	Ionization model	Level	CAS	cpd_ID	H1	H2	H3	P1	P2	P3	F1	F2	F3	L1	L2	L3	QC01	QC02	QC03
pme1611	Isohemiphloin	Flavonoids	Flavanones	C21H22O10	433.11	313.07	434.1213	[M-H]-	1	3682-02-8	-	1.61365e+08	1.87924e+08	163954797	790429	731032	771049	2.82185e+06	2.61207e+06	2.76075e+06	1.11647e+07	1.02642e+07	1.05158e+07	29225267.54	25463700.65	23863904.77
Laxp007154	4',6-Dihydroxy-3'-methoxyaurone	Flavonoids	Aurones	C16H12O5	285.08	270.05	284.0685	[M+H]+	1	32396-80-8	-	1.39731e+08	144334559	1.45326e+08	2.98987e+06	2.94561e+06	3.70918e+06	3.08526e+06	3.65128e+06	3.11834e+06	7.2064e+06	6.53454e+06	6.14265e+06	68143485.92	74397680.94	75607058.02
Zmpn002440	3,4,2',4',6'-Pentahydroxychalcone	Flavonoids	Chalcones	C15H12O6	287.06	135.05	288.0634	[M-H]-	2	73692-51-0	C15525	1.05413e+08	1.09407e+08	105324812	177928	116374	89503.5	3.74225e+06	2.73039e+06	2.62819e+06	86354	73537.2	96979.7	22366005.43	21579670.24	19397944.59
MWStz723	1-Methoxyphaseollidin	Flavonoids	Other Flavonoids	C21H22O5	353.14	338.12	354.1467	[M-H]-	3	65428-13-9	-	9.51866e+07	9.13572e+07	7.96371e+07	2.58802e+06	1.49886e+06	892638	201190	138669	116337	158710	121875	101504	8967363.671	7046180.015	4684594.485
Lmmp007480	2,4,4'-trihydroxychalcone*	Flavonoids	Chalcones	C15H12O4	257.08	137.02	256.0736	[M+H]+	1	83616-07-3	-	8.71597e+07	8.84755e+07	8.69565e+07	565607	465045	446050	548582	492818	494217	489949	459087	481961	53925721.2	59000069.52	60670597.6
pmp000566	Claussequinone	Flavonoids	Other Flavonoids	C16H14O5	287.09	163.04	286.0841	[M+H]+	3	35878-39-8	-	8.81142e+07	8.63744e+07	8.73218e+07	299535	262654	247175	59443.3	45373.7	59787.5	63113	57424.6	65229.8	44891985.95	53059720.57	52062432.39
MWSHY0015	Liquiritigenin*	Flavonoids	Flavanones	C15H12O4	257.08	137.02	256.0736	[M+H]+	1	578-86-9	C09762	7.83582e+07	7.96244e+07	7.98967e+07	258111	218768	267879	6876.12	12437.7	26959	64784.6	42627.8	59203.9	32909639.48	37604825.93	41243962.07
Wayn007444	3,3'-Dimethylellagic acid 4'-sulfate	Tannins	Tannin	C16H10O11S	408.99	329.03	409.9944	[M-H]-	3	-	-	0	0	0	1.76701e+07	1.66708e+07	1.88096e+07	45739.7	45726.1	42879.2	0	0	0	4519444.841	4191388.796	3617005.552
Zblp004832	7,4'-Dihydroxydihydroflavonoids*	Flavonoids	Flavanones	C15H12O4	257.08	137.02	256.0736	[M+H]+	1	-	-	7.60744e+07	7.7044e+07	7.80621e+07	232041	219941	268506	27385.1	17857.3	16641.1	44190.7	48161.7	56329	29640514.48	34681940.68	37220684.45
Lalp010349	5-Methoxy-6-methylflavan-7-ol	Flavonoids	Flavanols	C17H18O3	271.13	137.06	270.1256	[M+H]+	3	-	-	6.33251e+07	6.18875e+07	7.5895e+07	3.05317e+06	2.83995e+06	3.29677e+06	451986	424394	1.15876e+06	670905	592223	611054	35193272.21	45016569.85	44674504.79
MWSHY0051	Kaempferol (3,5,7,4'-Tetrahydroxyflavone)	Flavonoids	Flavonols	C15H10O6	287.06	153.02	286.0477	[M+H]+	3	520-18-3	C05903	5.95399e+07	6.27557e+07	6.12907e+07	1.57331e+06	1.39087e+06	1.66774e+06	268452	242608	253782	415348	393930	439797	29824110.7	32821958.14	33751391.49
Zbnn006442	Eriodictyol (5,7,3',4'-Tetrahydroxyflavanone)	Flavonoids	Flavanones	C15H12O6	287.05	135.04	288.0634	[M-H]-	1	552-58-9	C05631	6.35674e+07	6.09611e+07	5.8274e+07	75581.3	38326.8	44445	1.45399e+06	1.21686e+06	1.29429e+06	36012.2	40007.1	30755.3	10693897.97	9278392.218	8196541.856
Zbdp006427	7,8-Dihydroxy-4'-methoxyisoflavone	Flavonoids	Other Flavonoids	C16H12O5	285.08	253.05	284.0685	[M+H]+	1	-	-	5.18881e+07	5.33375e+07	5.39455e+07	676127	518146	620825	513425	415598	592027	410882	554017	485908	17980033.58	17298633.82	16307182.66
MWStz627	Pectolinarigenin	Flavonoids	Flavones	C17H14O6	315.09	300.07	314.079	[M+H]+	1	520-12-7	C17784	5.21688e+07	5.28388e+07	5.26444e+07	321793	239035	267696	1.69682e+07	1.76501e+07	1.72894e+07	477126	365668	425357	24035854.23	24220700.91	23998602
MWSHY0110	Calycosin	Flavonoids	Isoflavones	C16H12O5	285.08	225.06	284.0685	[M+H]+	3	20575-57-9	C01562	4.91239e+07	4.91726e+07	5.0156e+07	508006	423292	669131	941560	989982	880783	840453	767111	765066	15775264.57	15716540.48	14254680.61
Zbgp006597	5-Hydroxy-3,7,4'-trimethoxyflavone*	Flavonoids	Flavonols	C18H16O6	329.1	299.06	328.0947	[M+H]+	1	15486-34-7	-	4.46669e+07	4.4309e+07	4.71767e+07	74956.4	65462	84786.8	41217.4	26419.2	30750.5	22745.2	14937.7	9988.8	13024064.3	14793500.41	14411548.09
Wagp007013	5-Hydroxy-4',6,7-trimethoxyflavone (Salvigenin)	Flavonoids	Flavones	C18H16O6	329.1	299.06	328.0947	[M+H]+	1	19103-54-9	-	4.27474e+07	4.27352e+07	4.47275e+07	85902.2	86939.1	113366	45916.6	42430.3	29331.5	26851	14711.4	24849.2	12571247.26	13528242.29	13580800.14
MWStz572	3,3',4-O-Trimethylellagic acid	Tannins	Tannin	C17H12O8	345.06	330.04	344.0532	[M+H]+	3	1617-49-8	C10836	1.50921e+07	1.70925e+07	1.75148e+07	5.75866e+06	5.33618e+06	5.63664e+06	8.90409e+06	9.9756e+06	8.78185e+06	1.5319e+06	1.34952e+06	1.35134e+06	11088820.31	13070948.7	12952907.42
pme2960	Naringenin chalcone; 2',4,4',6'-Tetrahydroxychalcone	Flavonoids	Chalcones	C15H12O5	273.08	153.02	272.0685	[M+H]+	1	73692-50-9	C06561	4.21165e+07	4.16212e+07	4.63844e+07	57946.7	79958.8	194067	770962	671970	725634	187885	154043	167411	20959963.78	25838348.57	27388842.82
Hmxp006586	5-Hydroxy-7,3',4'-trimethoxyflavone*	Flavonoids	Flavones	C18H16O6	329.1	299.05	328.0947	[M+H]+	1	29080-58-8	-	4.36814e+07	4.1709e+07	4.44109e+07	35031.4	17915.3	25969.7	13139.1	32568.9	30779.2	0	0	0	11983345.2	11823615.9	11908119.76
Wagp007355	8-Hydroxy-4',5,7-trimethoxyflavone*	Flavonoids	Flavones	C18H16O6	329.1	299.06	328.0947	[M+H]+	1	21919-71-1	-	4.19656e+07	4.21707e+07	4.48059e+07	24863	41954.9	35662.4	25719.6	29200.3	20941	0	0	0	11594085.24	11373656.28	11453035.05
MWSHY0088	Herbacetin	Flavonoids	Flavonols	C15H10O7	303.0499	169.0128	302.0427	[M+H]+	3	527-95-7	C02806	39124147	3.85945e+07	4.0498e+07	0	0	0	0	0	0	0	0	0	8846013.604	8684705.985	9319374.961
Zmhp002814	5,7,8-Tetrahydroxy-6-methoxyflavone	Flavonoids	Flavones	C16H12O6	301.07	286.05	300.0634	[M+H]+	2	-	-	3.50031e+07	3.78575e+07	3.97575e+07	0	0	0	0	0	0	0	0	0	8048294.348	8400537.535	8710148.57
Lmyn004949	3,7,3'-Trihydroxyflavone	Flavonoids	Flavones	C15H10O5	269.04	133.03	270.0528	[M-H]-	1	-	-	3.70832e+07	3.30337e+07	3.51078e+07	127752	115860	93151.7	33992.8	31629.2	35195.5	21381.6	29341	17784.9	9160043.15	8304491.114	6929923.942
Hmlp006326	2',4'-dihydroxy-4-methoxydihydrochalcone	Flavonoids	Chalcones	C16H16O4	273.11	137.06	272.1049	[M+H]+	3	93435-21-3	-	3.04705e+07	3.17643e+07	3.31625e+07	237387	169827	151127	33129.4	57000.5	27282.3	83650.6	139844	50165.7	11475030	14932306.88	14361189.25
Lhmp122220	6-Methoxyhomopterocarpin	Flavonoids	Isoflavones	C18H18O5	315.12	149.06	314.1154	[M+H]+	3	-	-	3.11875e+07	3.19395e+07	3.21257e+07	12310.9	10466.9	15145.5	7141.76	45333.8	42095.6	68390.2	47035.4	47361.7	14230194.09	14775437.16	14812835.5
ZBN0414	5-methoxy-6-methyl-7-flavanol	Flavonoids	Flavanols	C17H18O3	269.1178	135.0431	270.1256	[M-H]-	3	-	-	3.18185e+07	2.96249e+07	2.96572e+07	4.89203e+06	4.4528e+06	4.35762e+06	106385	98292.1	131458	98014.7	81512.3	77396.7	14079753.02	14169934.43	12982614.76
MWSmce108	Butein	Flavonoids	Chalcones	C15H12O5	273.07	137.02	272.0685	[M+H]+	1	487-52-5	C08578	2.92089e+07	3.06853e+07	3.07509e+07	234572	179969	124238	37541.2	49529.6	25463.9	95158.7	66480.9	97002.2	11055746.25	13211049.38	13072681.62
mws0905	Medicarpin	Flavonoids	Isoflavones	C16H14O4	269.08	209.06	270.0892	[M-H]-	3	32383-76-9	C10503	2.44832e+07	2.41782e+07	2.21014e+07	711465	673375	691342	9430.81	12011.9	22408.1	205286	173016	174592	5406468.971	5264479.263	4642154.542
Hmdn001667	Ellagic acid-4-O-glucoside	Tannins	Tannin	C20H16O13	463.05	300.99	464.0591	[M-H]-	3	-	-	100865	90214.1	101855	4.03808e+06	3.63601e+06	4.08188e+06	1.03941e+06	962729	931130	3.80155e+07	4.02061e+07	3.59707e+07	20485211.77	18693741.34	20570790.92
mws1178	Vestitol	Flavonoids	Isoflavones	C16H16O4	271.1	135.05	272.1049	[M-H]-	3	35878-41-2	C16225	2.40999e+07	2.32346e+07	2.28448e+07	5.63781e+06	5.66104e+06	5.62609e+06	218390	156255	279217	112734	93266.4	142841	10525225.72	10203798.51	9232068.164
Yyyn008289	5,3'-Dihydroxy-7,4'-Dimethoxyflavone	Flavonoids	Flavones	C17H14O6	313.07	298.05	314.079	[M-H]-	1	32174-62-2	-	2.63132e+07	2.21168e+07	2.04759e+07	583768	448763	389022	9.74185e+06	8.93974e+06	8.44698e+06	392753	343457	341583	12765238.57	12185516.84	10143889.51
MWSprf104	4',6,7-Trihydroxyisoflavone	Flavonoids	Isoflavones	C15H10O5	271.06	215.07	270.0528	[M+H]+	3	17817-31-1	C14314	2.11509e+07	2.11447e+07	1.88142e+07	85823.9	72362.2	74408.2	148819	77651.8	196264	106572	75954.6	107802	3603014.612	4197315.464	3587974.134
MWSN0017	Fisetin	Flavonoids	Flavonols	C15H10O6	285.0399	135.0089	286.0477	[M-H]-	3	528-48-3	C10041	2.11926e+07	1.96808e+07	1.92386e+07	0	0	0	0	0	0	0	0	0	1723423.85	1387499.246	1197231.982
MWStz699	3',4',7-Trihydroxyisoflavone	Flavonoids	Isoflavones	C15H10O5	271.06	225.06	270.0528	[M+H]+	3	485-63-2	C14313	1.89974e+07	1.99862e+07	1.86486e+07	33280	14105.6	36200.4	31103.4	33414.4	8340.42	68068.8	189837	95666.1	3468230.797	3983956.474	3932690.58
Zmgp006938	Irisolidone	Flavonoids	Isoflavones	C17H14O6	315.09	283.06	314.079	[M+H]+	2	2345-17-7	C10471	1.78009e+07	1.83923e+07	1.94294e+07	120985	104401	103332	5.73335e+06	5.76104e+06	5.80063e+06	154054	145696	157634	7811242.188	8477978.09	8425871.957
Hmcn002875	6-Hydroxyluteolin	Flavonoids	Flavones	C15H10O7	301.04	255.02	302.0427	[M-H]-	3	18003-33-3	C10072	1.99664e+07	1.78462e+07	1.69538e+07	0	0	0	0	0	0	0	0	0	2702892.642	1922975.831	1576105.105
MWSHY0126	Kaempferide (3,5,7-Trihydroxy-4'-methoxyflavone)	Flavonoids	Flavonols	C16H12O6	301.07	258.05	300.0634	[M+H]+	3	491-54-3	C10098	1.76695e+07	1.80734e+07	1.85746e+07	22011.9	16315	19177.9	25407.4	17564	23260.9	38773.2	21251.5	21145.3	8992240.46	9673318.794	9591333.814
mws1434	Apigenin-6-C-glucoside (Isovitexin)	Flavonoids	Flavones	C21H20O10	431.1	311.05	432.1056	[M-H]-	2	38953-85-4	C01714	1.87702e+07	1.86127e+07	1.60933e+07	51345.3	54774	56229.1	55267.3	116971	69635.1	91642.1	120919	117588	1318350.91	1269665.943	1393579.162
Lmmn004912	3-O-Methylquercetin*	Flavonoids	Flavonols	C16H12O7	315.05	300.03	316.0583	[M-H]-	1	1486-70-0	C04443	1.72357e+07	1.88524e+07	1.6241e+07	562162	585340	513267	2.09625e+07	1.90181e+07	1.76601e+07	2.27672e+06	2.18853e+06	1.7714e+06	9629129.793	8392582.53	5347628.818
Zbhn006453	Pedalitin*	Flavonoids	Flavones	C16H12O7	315.05	300.03	316.0583	[M-H]-	1	22384-63-0	C10119	1.73028e+07	1.77111e+07	1.42001e+07	634976	658326	580473	2.05439e+07	1.81515e+07	1.81016e+07	2.40301e+06	2.14951e+06	1.78808e+06	9503862.377	7919732.99	6060522.811
Lagp004919	3-Deoxysappanchalcone	Flavonoids	Chalcones	C16H14O4	271.0981	151.0405	270.0892	[M+H]+	1	-	-	1.59225e+07	1.68868e+07	1.63595e+07	2.6023e+06	2.46544e+06	3.17845e+06	1.80765e+06	354378	493881	99416	97311.2	110166	5488912.354	6577725.601	6549539.417
Zbpn005833	3-Hydroxyphloretin	Flavonoids	Chalcones	C15H14O6	289.07	167.03	290.079	[M-H]-	3	57765-66-9	C22567	1.78362e+07	1.47494e+07	1.54367e+07	0	0	0	0	0	0	0	0	0	1384789.14	1129559.56	859252.3925
MWSHY0169	4',5,7-Trihydroxy-3',6-dimethoxyflavone (Jaceosidin)	Flavonoids	Flavones	C17H14O7	331.08	301.04	330.074	[M+H]+	3	18085-97-7	-	1.53288e+07	1.58399e+07	1.53412e+07	539005	581792	561466	1.00296e+07	1.04757e+07	1.06411e+07	5.92103e+06	5.63626e+06	5.58309e+06	7270886.877	8247356.832	7857068.145
Zmhn001036	Choerospondin*	Flavonoids	Flavanones	C21H22O10	433.11	271.06	434.1213	[M-H]-	2	81202-36-0	-	1.51319e+07	1.5287e+07	1.57674e+07	198284	216749	219143	473893	506832	501881	1.8455e+06	1.75915e+06	1.81502e+06	2531024.42	2821298.082	2486250.125
mws1316	Hydroxygenkwanin	Flavonoids	Flavones	C16H12O6	301.07	258.05	300.0634	[M+H]+	3	20243-59-8	-	1.51217e+07	1.55294e+07	1.54772e+07	76686.6	68739.7	74886.5	263593	257600	260103	141137	158384	153095	8699934.436	8385875.054	7734926.864
Safn005219	naringenin 5-glucoside*	Flavonoids	Flavones	C21H22O10	433.11	271.06	434.1213	[M-H]-	2	-	-	1.44889e+07	1.6026e+07	1.34629e+07	206880	198626	265427	540139	360979	347939	1.83026e+06	1.73674e+06	1.78886e+06	2784703.82	2564990.264	2444634.622
mws0037	Formononetin (7-Hydroxy-4'-methoxyisoflavone)	Flavonoids	Isoflavones	C16H12O4	267.07	195.05	268.0736	[M-H]-	3	485-72-3	C00858	1.5179e+07	1.45228e+07	1.41596e+07	421607	443457	420884	1.02804e+06	1.01443e+06	1.02184e+06	183301	177456	169418	8225649.818	8226922.458	7388439.973
Zbbp008198	6,7-Dihydroxy-4'-methoxyisoflavone; Texasin	Flavonoids	Isoflavones	C16H12O5	285.08	151.07	284.0679	[M+H]+	3	897-46-1	C10536	1.40419e+07	1.45824e+07	1.41548e+07	152378	135714	158135	32038.3	38021.6	22556.2	286721	289650	335420	5149102.831	5609946.149	5663880.969
MWSHY0053	3,7,4'-Trihydroxyflavone	Flavonoids	Flavones	C15H10O5	271.06	137.02	270.0528	[M+H]+	1	2034-65-3	C10037	1.35459e+07	1.25828e+07	1.32682e+07	50886.6	59943.2	50925.2	30602	37588.2	12456.8	64229.2	66208.5	72375.6	4392735.724	5012998.183	4764241.563
Wayn006301	3,4-Dimethylellagic acid 4'-sulfate	Tannins	Tannin	C16H10O11S	408.99	329.03	409.9944	[M-H]-	3	-	-	63984.2	40202.5	52566.2	2.30311e+06	2.09485e+06	2.83959e+06	0	0	0	48268.2	48312.9	58702.9	572702.8545	551236.544	556648.439
MWSHY0058	Luteolin (5,7,3',4'-Tetrahydroxyflavone)*	Flavonoids	Flavones	C15H10O6	287.06	153.02	286.0477	[M+H]+	3	491-70-3	C01514	1.12298e+07	1.40998e+07	1.36137e+07	232252	256100	240671	0	0	0	0	0	0	3944130.84	4393229.554	4632148.428
MWSHY0062	2',4'-Dihydroxy-6'-methoxychalcone; (E)-Cardamonin	Flavonoids	Chalcones	C16H14O4	271.1	167.04	270.0892	[M+H]+	1	18956-16-6	-	1.27343e+07	1.28348e+07	1.33285e+07	0	0	0	0	0	0	1.87307e+06	1.69659e+06	1.69611e+06	8781863.851	9595668.644	9625357.14
MWSHY0095	Tricin (5,7,4'-Trihydroxy-3',5'-dimethoxyflavone)	Flavonoids	Flavones	C17H14O7	331.08	271.06	330.074	[M+H]+	1	520-32-1	C10193	1.27231e+07	1.18538e+07	1.32507e+07	317870	255860	301052	183815	209504	186412	1.99789e+06	1.87066e+06	2.06839e+06	3914693.099	4102103.787	3944502.487
zjzp122722	1,7-Dihydroxy-3,6-dimethoxyxanthone	Flavonoids	Other Flavonoids	C15H12O6	289.07	153.02	288.0634	[M+H]+	3	-	-	1.24151e+07	1.26672e+07	1.24168e+07	51141.5	23214.2	30392.3	329043	360927	342652	47050.8	53178.2	50524.2	2640376.157	3276908.979	3396503.69
mws1173	Garbanzol	Flavonoids	Flavanonols	C15H12O5	271.06	243.07	272.0685	[M-H]-	2	1226-22-8	C09751	1.3956e+07	1.16543e+07	1.17561e+07	59338.8	48814	44227.1	0	0	0	0	0	0	866189.05	741270.9465	621483.5265
Laxp008852	(2Z)-2-(3,4-Dimethoxybenzylidene)-6-Hydroxy-1-Benzofuran-3(2H)-One	Flavonoids	Aurones	C17H14O5	299.09	284.07	298.0841	[M+H]+	3	1322574-14-0	-	1.18546e+07	1.18457e+07	1.31044e+07	9.41369e+06	8.78893e+06	9.49432e+06	3.29493e+07	3.4402e+07	3.43139e+07	2.3219e+07	2.42489e+07	2.55898e+07	11035060.74	11950492.74	11771040.4
Lmmp004504	2'-Hydroxygenistein*	Flavonoids	Isoflavones	C15H10O6	287.06	153.02	286.0477	[M+H]+	3	1156-78-1	C12134	1.15494e+07	1.25259e+07	1.25981e+07	268514	258003	276748	227914	183950	75590.1	30852.5	60694.7	55003.7	3969177.135	4587074.506	4775506.598
Lmjn007168	Quercetin-3,3'-dimethyl ether	Flavonoids	Flavonols	C17H14O7	329.07	271.03	330.074	[M-H]-	2	4382-17-6	-	1.36272e+07	1.21851e+07	1.06718e+07	0	0	0	0	0	0	0	0	0	5358443.412	4573376.176	3607534.995
MWSHY0114	Acacetin*	Flavonoids	Flavones	C16H12O5	285.0765	242.0623	284.0685	[M+H]+	1	480-44-4	C01470	1.15418e+07	1.19018e+07	1.16682e+07	1.44533e+06	1.22797e+06	1.44946e+06	5.4816e+07	5.75636e+07	5.76217e+07	1.21189e+07	1.23102e+07	1.18667e+07	26284445.66	28418744.59	29232331.15
Hmyp008708	Izalpinin*	Flavonoids	Flavonols	C16H12O5	285.0762	242.06	284.0685	[M+H]+	1	480-14-8	-	1.10022e+07	1.1998e+07	1.17651e+07	1.45308e+06	1.31211e+06	1.50104e+06	5.66592e+07	5.94428e+07	5.78832e+07	1.24466e+07	1.2488e+07	1.2397e+07	26435372.97	28817717.36	28701533.71
MWSHY0196	Genkwanin (Apigenin 7-methyl ether)*	Flavonoids	Flavones	C16H12O5	285.08	242.06	284.0685	[M+H]+	1	437-64-9	C10046	1.1271e+07	1.17123e+07	1.17095e+07	1.43075e+06	1.27511e+06	1.53296e+06	5.55744e+07	5.90645e+07	5.71116e+07	1.26842e+07	1.22691e+07	1.11089e+07	26346931.61	29650440.39	28585983.81
MWSN0151	Alpinetin	Flavonoids	Flavanones	C16H14O4	269.0814	165.0177	270.0892	[M-H]-	3	36052-37-6	-	1.16143e+07	1.08329e+07	1.08162e+07	42324.6	22780.2	21854.8	0	0	0	0	0	0	4876219.574	4598592.701	4064234.237
MWSHY0147	Daidzein	Flavonoids	Isoflavones	C15H10O4	255.07	199.08	254.0579	[M+H]+	3	486-66-8	C10208	1.09203e+07	1.09595e+07	1.09557e+07	399647	372202	432546	412516	395738	370782	568817	665064	554295	3374653.459	4276511.064	3839324.664
Zbdp007825	5,4'-Dihydroxy-7,2',5'-trimethoxyisoflavone (Derrugenin)*	Flavonoids	Isoflavones	C18H16O7	345.1	315.05	344.0896	[M+H]+	3	73428-16-7	-	1.04297e+07	1.12002e+07	1.10412e+07	3.30497e+06	3.26997e+06	3.76321e+06	5.28452e+06	5.77778e+06	5.13778e+06	947588	866781	901649	6014763.887	6474163.481	6453743.07
Wagp008399	Tambulin*	Flavonoids	Flavonols	C18H16O7	345.1	315.05	344.0896	[M+H]+	3	571-72-2	C10189	1.00816e+07	1.10781e+07	1.10597e+07	3.49338e+06	3.17459e+06	3.49634e+06	5.45156e+06	6.03998e+06	5.43838e+06	1.00466e+06	947386	947388	6017832.9	6495497.944	6430337.365
Zjmp102003	iso-ophiopogonanone B*	Flavonoids	Other Flavonoids	C18H18O5	315.12	121.06	314.1154	[M+H]+	2	-	-	8.68828e+06	9.08239e+06	9.24684e+06	118919	0	0	0	0	0	17403.3	13830.1	9777.32	3676245.519	3999345.649	4072862.411
Safp004078	6,8-Di-C-glucopyranosylnaringenin	Flavonoids	Flavones	C27H32O15	597.18	459.13	596.1741	[M+H]+	1	-	-	8.84892e+06	9.19757e+06	8.7069e+06	60498.7	79283.3	75759.7	131052	100665	141401	534795	539472	552290	1695669.365	1425975.3	1762372.823
Zjhp090611	5,7-dihydroxy-3-[(4-methoxyphenyl)methyl]-6-methyl-2,3-dihydrochromen-4-one*	Flavonoids	Other Flavonoids	C18H18O5	315.12	121.06	314.1154	[M+H]+	2	-	-	8.67204e+06	8.93386e+06	9.06801e+06	0	0	0	0	0	0	0	0	0	3731375.293	3958913.278	3930161.735
Zbqn006065	3,5,7,2'-Tetrahydroxyflavone	Flavonoids	Flavonols	C15H10O6	285.04	133.03	286.0477	[M-H]-	2	480-15-9	C10036	9.47107e+06	8.77994e+06	8.19221e+06	30557.8	33632.5	33594.2	1.37128e+06	1.37692e+06	1.0948e+06	103909	98829.9	106751	1397255.008	1254941.113	1135837.907
MWSHY0146	Glycitein	Flavonoids	Isoflavones	C16H12O5	285.08	242.06	284.0685	[M+H]+	3	40957-83-3	C14536	7.41052e+06	8.34905e+06	8.78145e+06	126382	316803	107905	94696.1	147376	84039.1	723793	237382	259270	2603569.564	2935471.886	3160598.608
mws0912	2'-Hydroxydaidzein	Flavonoids	Isoflavones	C15H10O5	271.06	201.02	270.0528	[M+H]+	3	7678-85-5	C02495	8.40819e+06	8.13449e+06	7.64067e+06	29591.6	23184.2	34699.2	0	0	0	48204.5	39413	24130.5	1397248.913	1401791.547	1271684.7
Laxp008825	7-hydroxy-2,4'-dimethoxyisoflavanol	Flavonoids	Other Flavonoids	C17H18O5	303.12	153.05	302.1154	[M+H]+	1	-	-	7.64139e+06	7.96128e+06	8.07137e+06	92290.8	78093.3	91361.4	35346.2	47263.5	46053.7	57561.5	57611.5	46038.4	1964620.208	2050331.572	2159869.537
Lasp010264	Baphinitone	Flavonoids	Isoflavones	C17H16O4	285.11	137.06	284.1049	[M+H]+	3	-	-	7.22174e+06	7.46126e+06	7.51256e+06	186299	171804	183069	71153.1	64293.3	68497.9	216544	205269	203744	4377066.004	4562811.714	4807572.528
MWSHY0181	Apigenin-8-C-Glucoside (Vitexin)	Flavonoids	Flavones	C21H20O10	433.11	313.07	432.1056	[M+H]+	1	3681-93-4	C01460	9.55895e+06	8.99302e+06	3.44397e+06	82263.1	43471.2	60258.8	191991	239016	219434	251745	301823	238996	452541.505	562406.115	578945.502
MWStz714	Odoriflavene*	Flavonoids	Flavones	C17H16O5	301.11	135.04	300.0998	[M+H]+	3	101153-41-7	-	6.61105e+06	7.08199e+06	7.46303e+06	11895.1	14526.4	7577.06	5342.4	10589.6	5279.96	26806.5	17642.5	16749.1	4019601.44	4239995.955	4291980.918
Zbkp008563	Variabilin*	Flavonoids	Isoflavones	C17H16O5	301.11	135.04	300.0998	[M+H]+	3	3187-52-8	C10539	6.63747e+06	6.78033e+06	7.54299e+06	13197.6	11867.4	8911.12	8886.07	4871.31	3951.26	18064.8	11470.9	7932.6	3946575.396	3996144.06	4215547.893
MWSHY0202	6-Methylflavone	Flavonoids	Flavones	C16H12O2	237.09	135.05	236.0837	[M+H]+	3	29976-75-8	-	7.02779e+06	6.87678e+06	6.59594e+06	40351.4	35574.5	51037	15858.9	13235	16440.3	21689.1	22566.2	28021.7	2073552.031	1893028.531	1756876.058
Zbqp005858	5,7,4'-Trihydroxy-3'-methoxyisoflavone; 3'-O-Methylorobol	Flavonoids	Isoflavones	C16H12O6	301.07	269.05	300.0634	[M+H]+	2	36190-95-1	-	6.9479e+06	6.44845e+06	7.04579e+06	1.10075e+06	975896	1.12299e+06	1.29298e+07	1.26801e+07	1.36029e+07	3.99499e+06	3.922e+06	3.96187e+06	4466596.5	5160931.618	5187892.71
mws1000	Fustin	Flavonoids	Flavanonols	C15H12O6	287.06	149.02	288.0634	[M-H]-	1	20725-03-5	C01378	7.03305e+06	6.75924e+06	6.13105e+06	0	0	0	0	0	0	0	0	0	373581.277	300343.091	338626.847
Wayn005368	3,3'-Di-O-Methylellagic acid 4'-glucoside	Tannins	Tannin	C22H20O13	491.08	329.03	492.0904	[M-H]-	3	51803-68-0	-	223153	327755	347759	1.29332e+06	1.2788e+06	1.4587e+06	1.52748e+06	1.33029e+06	1.43564e+06	2.24017e+06	2.0315e+06	1.99945e+06	2529559.439	2426973.279	2397627.164
pma0724	Naringenin-6-C-Glucoside	Flavonoids	Flavanones	C21H22O10	435.13	285.08	434.1213	[M+H]+	3	3682-03-9	-	8.25828e+06	6.24098e+06	5.20937e+06	34252	24054.8	27360.6	70955.3	50683.5	73499.9	385178	354817	329433	808358.67	704554.804	751029.172
mws2627	Tamarixetin (3,3',5,7-Tetrahydroxy-4'-Methoxyflavone)	Flavonoids	Flavonols	C16H12O7	317.07	285.04	316.0583	[M+H]+	3	603-61-2	C10188	6.30812e+06	6.81347e+06	6.56128e+06	16555.3	44965	45593.4	203254	256442	238826	109994	76487.6	104468	2111827.841	2211177.765	2137824.702
Zmyn003693	6-Hydroxy-2'-methoxyflavone	Flavonoids	Flavones	C16H12O4	267.07	252.04	268.0736	[M-H]-	1	61546-59-6	C15203	6.48448e+06	6.46001e+06	6.19949e+06	146513	152059	143238	364134	376934	365448	67121	67089.3	62359.6	3987203.694	3899181.613	3732084.818
MWSHY0029	Quercetin	Flavonoids	Flavonols	C15H10O7	303.0499	229.0498	302.0427	[M+H]+	3	117-39-5	C00389	5.90923e+06	6.30356e+06	6.85472e+06	17872.7	15620.5	20584.5	0	0	0	0	0	0	1510361.012	1716458.525	1855619.84
MWSN0172	Chrysin	Flavonoids	Flavones	C15H10O4	253.0501	209.0591	254.0579	[M-H]-	3	480-40-0	C10028	6.11035e+06	5.88645e+06	5.53982e+06	73483.8	77799.7	91905.4	0	0	0	0	0	0	1963614.185	2090454.599	1923474.032
Wayn005861	Tricetin 5-(2''-dihydroxybenzoyl)hydroxyterephthalic acid	Flavonoids	Flavones	C30H18O14	601.06	301.04	602.0697	[M-H]-	3	-	-	6.95248e+06	5.16723e+06	5.38871e+06	0	0	0	0	0	0	0	0	0	296337.3705	331787.096	250327.836
Safn009192	Myricetin 3,4'-dimethyl ether	Flavonoids	Flavonols	C17H14O8	345.06	315.02	346.0689	[M-H]-	2	71325-90-1	-	6.29551e+06	5.83065e+06	5.23663e+06	0	0	0	2671.86	0	0	0	0	0	670084.8585	434390.804	282767.436
Hmhp005335	Dihydrobaicalein	Flavonoids	Flavanones	C15H12O5	273.07	169.01	272.0685	[M+H]+	3	35683-17-1	-	5.36756e+06	5.18542e+06	5.47987e+06	0	0	0	0	0	0	0	0	0	2086053.197	2329967.339	2404733.757
Ybnn007052	Norartocarpetin	Flavonoids	Flavones	C15H10O6	285.04	285.04	286.0477	[M-H]-	1	520-30-9	-	5.89066e+06	5.12118e+06	4.92131e+06	30673.7	47838.9	17772.6	6.96373e+06	6.80381e+06	6.15556e+06	326817	306948	276898	3023377.698	3126563.108	1939840.214
Zbsp004086	Apigenin-6-C-glucose-8-C-rhamnoside	Flavonoids	Flavones	C27H30O14	579.168	423.1044	578.1636	[M+H]+	3	-	-	5.39639e+06	5.12807e+06	5.28001e+06	0	0	0	0	0	0	0	0	0	396489.8571	513996.951	436338.812
Zbbn005842	7,4'-Dihydroxyflavone	Flavonoids	Flavones	C15H10O4	253.05	117.04	254.0579	[M-H]-	2	2196-14-7	C12123	5.39776e+06	5.16436e+06	4.90248e+06	174340	202929	228355	18361.6	11434.2	3182.99	13788.4	15298.7	14452.6	451300.7191	404045.802	358598
mws0855	Gossypetin(3,3',4',5,7,8-Hexahydroxyflavone)	Flavonoids	Flavonols	C15H10O8	317.03	139	318.0376	[M-H]-	3	489-35-0	C04109	5.42953e+06	4.96385e+06	4.32655e+06	0	0	0	0	0	0	0	0	0	414667.8895	324206.48	257036.1405
Zbln006102	3,3'-O-Dimethylellagic Acid	Tannins	Tannin	C16H10O8	329.03	298.98	330.0376	[M-H]-	3	2239-88-5	-	9.79461e+06	9.13823e+06	4.96017e+06	1.28027e+06	848991	958545	1.28472e+06	1.12162e+06	1.15965e+06	2.05339e+06	1.73749e+06	1.43953e+06	4118985.338	2527689.184	1716834.568
Zbdp006489	7,4'-Dimethoxy-5-hydroxyflavone	Flavonoids	Other Flavonoids	C17H16O5	301.11	123.04	300.0998	[M+H]+	3	-	-	4.85686e+06	4.86008e+06	4.95661e+06	0	0	0	0	0	0	0	0	0	3006468.292	2792816.682	2597760.48
Lmgn009690	3,5-Dihydroxy-7,4'-dimethoxyflavone	Flavonoids	Flavonols	C17H14O6	313.07	255.03	314.079	[M-H]-	1	15486-33-6	-	5.41006e+06	4.7229e+06	4.34682e+06	154802	134022	117741	1.71214e+06	1.66984e+06	1.56319e+06	99736	88102.8	86246.3	2642682.76	2412885.637	1939471.468
Laxp006572	Hispidol*	Flavonoids	Aurones	C15H10O4	255.06	137.02	254.0579	[M+H]+	1	5786-54-9	C08644	4.52194e+06	5.18054e+06	4.40397e+06	169281	88759.6	140000	52160.5	47584.6	56715.7	58567.3	54388.9	64968.7	1213295.49	1339565.49	1304797.32
MWStz525	Isomucronulatol	Flavonoids	Other Flavonoids	C17H18O5	301.11	271.06	302.1154	[M-H]-	2	52250-35-8	-	4.93611e+06	4.60234e+06	4.45525e+06	0	0	0	0	0	0	0	0	0	2426857.264	2222621.244	1980033.695
Lmsp008264	4'-Hydroxy-5,6,7-trimethoxyflavone	Flavonoids	Flavones	C18H16O6	329.1	268.08	328.0947	[M+H]+	3	6938-18-7	C14986	4.54045e+06	4.41463e+06	4.88147e+06	17024	28106	7896.3	75607.2	58861.8	61728	11523.5	18028	6179.37	1365190.681	1478694.233	1384528.568
Lmqn004838	3-O-Methylellagic acid	Tannins	Tannin	C15H8O8	315.01	299.99	316.0219	[M-H]-	3	-	-	1.11248e+07	9.16883e+06	8.08415e+06	1.10658e+06	974151	869683	6.24303e+06	5.08489e+06	5.4342e+06	860271	668409	617665	4401109.186	3239097.504	2468079.167
MWSHY0176	Farrerol (6,8-Dimethyl-5,7,4'-trihydroxyflavanone)*	Flavonoids	Flavanones	C17H16O5	301.11	181.05	300.0998	[M+H]+	3	24211-30-1	C09734	4.28035e+06	4.2585e+06	4.47215e+06	0	0	0	0	0	0	8416.73	11073.6	13600.1	2223634.934	2379992.596	2391602.992
Hmlp005443	6,7-Dihydroxyflavone*	Flavonoids	Flavones	C15H10O4	255.07	137.02	254.0579	[M+H]+	1	38183-04-9	-	4.01399e+06	4.22503e+06	4.11538e+06	100654	82043.7	132529	31114.6	23796.4	32933.5	33818.2	58509.8	42097.3	947944.575	1019317.32	1052254.575
Wayn006004	3-O-Methylellagic acid 4'-sulfate	Tannins	Tannin	C15H8O11S	394.97	315.02	395.9787	[M-H]-	3	-	-	160481	108643	77530.2	1.10233e+06	800236	922048	27042.4	27787.9	13901.4	0	0	0	230498.388	236667.8224	152607.7725
pmp001111	Violanthin	Flavonoids	Flavones	C27H30O14	579.17	525.14	578.1636	[M+H]+	3	40581-17-7	C10196	3.78331e+06	4.68609e+06	3.52234e+06	21703.8	16718.9	12157.7	0	0	0	0	0	0	154893.534	207591.0165	162920.7
Lmsp008681	5-Hydroxy-7,8,4'-Trimethoxyflavanone	Flavonoids	Flavanones	C18H18O6	331.12	197.05	330.1103	[M+H]+	3	-	-	3.96692e+06	3.98409e+06	4.01861e+06	17529.5	22142.5	19048.3	0	0	0	0	0	0	1669530.069	1616489.542	1624080.673
Zbnn003132	Eriodictyol-8-C-glucoside-4'-O-glucoside	Flavonoids	Flavanones	C27H32O16	611.16	371.08	612.169	[M-H]-	1	-	-	4.09406e+06	3.95287e+06	3.88783e+06	44560.1	38533.3	40029.7	56636.4	59002.4	55746.2	226216	225442	212896	395487.572	393217.9352	366936.1792
mws1033	Homoeriodictyol	Flavonoids	Flavanones	C16H14O6	303.09	153.02	302.079	[M+H]+	2	446-71-9	C09756	3.62788e+06	4.24355e+06	4.05623e+06	0	0	0	0	0	0	26037.7	49392.2	28970.7	1047676.325	1071310.412	1145832.242
MWStz571	6-Methoxyluteolin*	Flavonoids	Flavones	C16H12O7	317.07	302.05	316.0583	[M+H]+	1	520-11-6	-	3.9551e+06	3.92595e+06	3.96171e+06	397258	398534	399243	2.98528e+07	3.0261e+07	2.86745e+07	6.66305e+06	7.73993e+06	7.17241e+06	6599080.871	7387421.43	7674608.735
pmp000413	Genistein-8-C-glucoside	Flavonoids	Isoflavones	C21H20O10	433.11	283.06	432.1056	[M+H]+	3	66026-80-0	C10420	4.03042e+06	3.86911e+06	3.83336e+06	20392.7	30419	29803.3	45945.2	88957.7	40880.5	151574	162322	187450	608913.995	423052.166	503692.92
Zjhp090607	Disporopsin/5,7-dihydroxy-3-(2',4'-dihydroxybenzyl)-chroman-4-one*	Flavonoids	Other Flavonoids	C16H14O6	303.09	123.04	302.079	[M+H]+	2	-	-	3.74864e+06	3.75378e+06	3.6776e+06	0	0	0	0	0	0	0	0	0	839517.6465	912600.5355	952175.9395
Smrp002240	Sulphuretin	Flavonoids	Aurones	C15H10O5	271.06	161.02	270.0528	[M+H]+	2	120-05-8	C08730	3.67207e+06	3.57154e+06	3.61843e+06	0	0	0	0	0	0	0	0	0	672748.8925	751317.594	811884.3375
Wbtp006564	4,8,10-trihydroxy-2-methoxy-1h,2h-furo[3,2-a]xanthen-11-one*	Flavonoids	Other Flavonoids	C16H12O7	317.07	302.04	316.0583	[M+H]+	1	-	-	3.49308e+06	3.67389e+06	3.61439e+06	194359	156093	186532	1.89776e+07	1.77983e+07	1.53891e+07	3.5461e+06	3.70298e+06	3.17596e+06	5309740.822	4851366.689	4338695.083
MWStz561	Pinostrobin chalcone	Flavonoids	Chalcones	C16H14O4	269.08	165.02	270.0892	[M-H]-	1	18956-15-5	-	3.61992e+06	3.45153e+06	3.29581e+06	0	0	0	0	0	0	21266.7	18728.7	15706.9	1221968.219	1213214.442	1089198.512
pme3514	Morin*	Flavonoids	Flavonols	C15H10O7	301.04	151	302.0427	[M-H]-	2	480-16-0	C10105	3.86766e+06	3.31084e+06	3.01941e+06	179245	231526	119189	2.06667e+06	1.9127e+06	1.89293e+06	69547.7	50221.3	75224.4	1186455.45	1139848.642	891888.0316
Jmgn005927	2-hydroxynaringenin*	Flavonoids	Flavanones	C15H12O6	287.06	125.03	288.0634	[M-H]-	2	-	-	3.16442e+06	3.43809e+06	3.46943e+06	15127.7	14483.3	17703.5	91308.1	94457.8	47638.4	9237.08	7102.92	14248	595691.4295	509728.5795	414490.326
Zblp006200	4-Hydroxy-4'-methoxydihydrochalcone*	Flavonoids	Chalcones	C16H16O3	257.12	123.04	256.1087	[M+H]+	3	206194-36-7	-	3.2358e+06	3.36811e+06	3.44796e+06	0	0	0	11372.6	10340	25129.9	21195.5	13720.2	17559.3	1811066.185	2035902.838	2096238.801
Lmsp008443	3,3',5-Trihydroxy-4',7-dimethoxyflavanone	Flavonoids	Flavanones	C17H16O7	333.1	167.03	332.0896	[M+H]+	2	-	-	3.26888e+06	3.1681e+06	3.4359e+06	72893.9	68743.3	88905.9	24530.3	17691.9	26279.2	142180	143874	165290	1519204.469	1477008.4	1424829.421
Cmsp007228	7-O-Methyleriodictyol	Flavonoids	Flavanols	C16H14O6	303.09	167.03	302.079	[M+H]+	3	51857-11-5	-	3.36181e+06	3.41716e+06	3.08145e+06	1.91383e+06	2.02486e+06	2.18907e+06	103685	86821.6	108899	247869	209983	266804	1490892.41	1560083.111	1541525.815
MWStz535	2,4'-Dihydroxy-4,6-dimethoxydihydrochalcone	Flavonoids	Chalcones	C17H18O5	303.1239	167.0762	302.1154	[M+H]+	3	151752-07-7	-	3.13185e+06	3.44901e+06	3.21344e+06	1.89863e+06	1.71359e+06	2.18825e+06	113284	87584.4	93884.4	598409	593778	701535	1442061.03	1510279.433	1584196.95
Ybnn006457	Artocarpanone	Flavonoids	Flavanones	C16H14O6	301.07	151	302.079	[M-H]-	3	-	-	3.64383e+06	3.15128e+06	2.90501e+06	207765	151225	142051	2.08247e+06	1.95608e+06	1.88869e+06	48074.8	51643.3	53404	1224179.783	1070342.104	846430.6824
Zblp004882	4'-Hydroxy-3,5-dimethoxydihydrochalcone	Flavonoids	Chalcones	C17H18O4	287.14	121.03	286.1205	[M+H]+	2	-	-	3.10947e+06	3.32635e+06	3.24942e+06	0	0	0	0	0	0	0	0	0	1049753.413	1292709.844	0
Lmqn006260	2',3',4',5,7-pentahydroxyflavone*	Flavonoids	Flavones	C15H10O7	301.04	151	302.0427	[M-H]-	2	-	-	3.47609e+06	3.219e+06	2.92166e+06	195285	170521	175351	2.06253e+06	1.96308e+06	1.90527e+06	90626.3	45804.5	72192.7	1160726.798	1109673.893	875953.516
MWStz469	Cajanin*	Flavonoids	Isoflavones	C16H12O6	301.07	231.07	300.0634	[M+H]+	3	32884-36-9	C10203	3.08729e+06	3.38761e+06	3.12418e+06	911483	848772	1.05326e+06	110362	118977	124012	6.93174e+06	6.80713e+06	7.11512e+06	2065469.9	2538014.835	2555608.422
Lamp008416	3-(4-hydroxy)-5,7-dihydroxy-9-hydroxychroman-4-one*	Flavonoids	Other Flavonoids	C16H14O6	303.09	123.05	302.079	[M+H]+	2	-	-	3.23188e+06	3.3255e+06	2.97767e+06	0	0	0	0	0	0	0	0	0	610792.709	674570.681	577279.6745
Hmlp006740	7-Hydroxy-4'-methoxyflavane*	Flavonoids	Other Flavonoids	C16H16O3	257.12	123.05	256.1099	[M+H]+	3	-	-	2.91636e+06	3.38781e+06	3.22898e+06	0	0	0	0	0	0	0	0	0	1712604.69	2028696.664	2156377.393
Wbtp007297	6-hydroxy-1-methoxyxanthen-9-one	Flavonoids	Other Flavonoids	C14H10O4	243.06	228.04	242.0579	[M+H]+	1	-	-	3.19414e+06	3.05013e+06	3.0558e+06	0	0	0	0	0	0	0	0	0	1348511.482	1408715.199	1592104.47
Lmsn003588	Pterocarpine	Flavonoids	Isoflavones	C17H14O5	297.08	282.05	298.0841	[M-H]-	3	524-97-0	-	3.29744e+06	2.95438e+06	2.75032e+06	5.78025e+06	5.57484e+06	4.95098e+06	1.09641e+07	1.08328e+07	1.06694e+07	8.47907e+06	8.45809e+06	7.99935e+06	2808181.205	2640855.25	2410347.215
pmp000344	3',4',7-Trihydroxyflavone	Flavonoids	Flavones	C15H10O5	271.06	243.06	270.0528	[M+H]+	1	2150-11-0	-	2.87351e+06	2.79673e+06	2.86862e+06	1.09933e+06	919044	1.10405e+06	1.19052e+07	1.1819e+07	1.08711e+07	1.07581e+07	1.16197e+07	1.09965e+07	3929847.979	4002125.952	4112098.784
mws0062	Isoluteolin (Orobol)(5,7,3',4'-tetrahydroxyisoflavone)	Flavonoids	Isoflavones	C15H10O6	287.06	241.05	286.0477	[M+H]+	3	480-23-9	C10510	3116638	2.74578e+06	2.66424e+06	0	0	0	2.26167e+06	2.39652e+06	2.78603e+06	0	0	0	1168480.723	1231963.085	1246895.515
Zbsp003407	Apigenin-6,8-di-C-glucoside (Vicenin-2)	Flavonoids	Flavones	C27H30O15	595.17	427.1	594.1585	[M+H]+	2	23666-13-9	C10195	2.75391e+06	2.73862e+06	2.8733e+06	43877.6	34703.1	32018	260105	297903	287819	107823	75272.8	108825	421959.5187	468843.32	503500.6933
Lmtn002796	Aromadendrin-7-O-glucoside	Flavonoids	Flavanonols	C21H22O11	449.11	287.06	450.1162	[M-H]-	1	28189-90-4	-	2.79927e+06	2.77671e+06	2.7256e+06	735608	806165	824943	5.91405e+06	6.53748e+06	6.0111e+06	2.23682e+06	2.36292e+06	2.67794e+06	3020654.779	3106156.819	3120110.145
Wbtp007283	7-hydroxy-1-methoxyxanthen-9-one	Flavonoids	Other Flavonoids	C14H10O4	243.07	200.05	242.0579	[M+H]+	1	244121-75-3	-	2.55241e+06	2.81203e+06	2.9289e+06	0	0	0	0	0	0	0	0	0	1129480.973	1445683.453	1397944.597
MWSHY0012	Genistein	Flavonoids	Isoflavones	C15H10O5	271.06	215.07	270.0528	[M+H]+	3	446-72-0	C06563	2.76877e+06	2.79798e+06	2.62682e+06	1.39431e+06	1.22852e+06	1.29283e+06	1.43668e+07	1.49591e+07	1.43153e+07	1.42816e+07	1.5698e+07	1.4601e+07	3523190.344	4068203.002	4241362.954
Hmbp002730	Isoscutellarein*	Flavonoids	Flavones	C15H10O6	287.06	153.01	286.0477	[M+H]+	3	41440-05-5	C10097	2.79851e+06	2.70258e+06	2.62456e+06	67955.5	76139.8	44073.6	429541	429794	363721	206681	346728	306739	572776.0105	626098.677	614693.3175
Laxp008664	Leptosidin*	Flavonoids	Aurones	C16H12O6	301.07	231.06	300.0634	[M+H]+	3	486-24-8	C08651	2.54803e+06	2.80287e+06	2.73416e+06	888985	730050	898519	108910	108279	97202.1	6.19747e+06	5.94528e+06	6.27904e+06	1899108.5	1898658.838	2211344.575
Zbbp005255	Aureusidin*	Flavonoids	Aurones	C15H10O6	287.06	153.02	286.0477	[M+H]+	3	38216-54-5	C08576	2.81099e+06	2.61126e+06	2.50348e+06	55063.5	73541.4	38325.5	521266	523451	583524	323606	341673	364535	664060.4187	405124.22	580130.6935
Lmsp009334	Rhamnazin (3,4',5-Trihydroxy-3',7-dimethoxyflavone)	Flavonoids	Flavonols	C17H14O7	331.08	253.05	330.074	[M+H]+	3	552-54-5	-	2.61924e+06	2.61932e+06	2.6737e+06	0	0	0	0	0	0	13920.8	13003.9	17845.3	1372769.957	1277171.967	1184569.075
MWStz377	Isovitexin-2''-O-rhamnoside	Flavonoids	Flavones	C27H30O14	579.1744	433.1188	578.1636	[M+H]+	3	72036-50-1	-	3.54833e+06	2.71234e+06	1.06472e+06	102914	45715.3	87709.1	248690	72312.3	64764.8	0	0	0	1266449.195	1175994.811	1062539.806
MWStz329	Isookanin	Flavonoids	Flavanones	C15H12O6	289.0709	163.0387	288.0634	[M+H]+	3	1036-49-3	-	2.71786e+06	2.4137e+06	2.11579e+06	0	0	0	0	0	0	0	0	0	139276.87	110313.797	86140.495
Hmgp002238	Jaceoside*	Flavonoids	Flavones	C23H24O12	493.14	331.08	492.1268	[M+H]+	1	25474-11-7	-	2.14233e+06	2.5305e+06	2.55229e+06	4.96476e+06	4.34012e+06	5.39209e+06	3.10131e+07	2.93396e+07	3.23471e+07	5.64449e+07	5.19533e+07	5.92069e+07	30146643.19	34426832.02	36061610.19
Zbsp004650	Tricin-5-O-Glucoside	Flavonoids	Flavones	C23H24O12	493.13	331.08	492.1268	[M+H]+	1	32769-00-9	-	2.43585e+06	2.24981e+06	2.44134e+06	6.183e+06	2.26656e+06	3.8019e+06	2.63489e+06	1.86092e+06	2.99982e+06	9.12284e+06	8.11091e+06	1.02032e+07	4343375.448	4628313.734	4149261.728
Zbsn007580	Syringetin; 3,5,7,4'-Tetrahydroxy-3',5'-dimethoxyflavone	Flavonoids	Flavonols	C17H14O8	345.06	330.04	346.0689	[M-H]-	3	4423-37-4	C11620	2.95299e+06	2.25186e+06	1.89959e+06	0	0	0	0	0	0	0	0	0	658547.6285	448332.7765	293747.6035
Lmdn007639	3,9-Dihydroxypterocarpan	Flavonoids	Isoflavones	C15H12O4	255.07	119.05	256.0736	[M-H]-	3	61135-91-9	C04271	2.45671e+06	2.31951e+06	2.32237e+06	0	0	0	0	0	0	0	0	0	918196.17	924633.4245	898704.3455
MWS20151	Apigenin; 4',5,7-Trihydroxyflavone	Flavonoids	Flavones	C15H10O5	271.06	153.02	270.0528	[M+H]+	1	520-36-5	C01477	2.24195e+06	2.43475e+06	2.35649e+06	1.31772e+06	1.14577e+06	1.32359e+06	1.59163e+07	1.63182e+07	1.59812e+07	1.4374e+07	1.49521e+07	1.43379e+07	4375808.56	4910091.026	5119828.944
Lmyn007769	β-Anhydroicaritin	Flavonoids	Flavonols	C21H20O6	367.12	352.1	368.126	[M-H]-	1	38226-86-7	-	2.61645e+06	2.31369e+06	1.97792e+06	0	0	0	0	0	0	0	0	0	418237.1915	336049.766	231068.37
Lmjp005016	Cirsiliol (3',4',5-Trihydroxy-6,7-Dimethoxyflavone)	Flavonoids	Flavones	C17H14O7	331.08	298.05	330.074	[M+H]+	2	34334-69-5	C10033	2.11895e+06	2.1762e+06	2.27038e+06	59759.8	73310.6	73263.6	4.286e+06	4.41252e+06	4.56982e+06	655331	669563	781454	1341294.227	1551663.178	1184580.313
Zblp006443	4'-Hydroxy-2,6-dimethoxydihydrochalcone; Cochinchinenin A	Flavonoids	Chalcones	C17H18O4	287.13	153.06	286.1205	[M+H]+	2	1057666-04-2	-	2.14315e+06	2.23661e+06	1.99593e+06	0	0	0	0	0	0	0	0	0	602786.4225	679208.5655	589929.1045
Lmbn006032	Hypolaetin*	Flavonoids	Flavones	C15H10O7	301.04	149.02	302.0427	[M-H]-	3	27696-41-9	C10078	2.19861e+06	2.02762e+06	2.11645e+06	51224.9	43388.3	27718.5	0	0	0	0	0	0	321982.6065	267127.734	211472.5635
mws0918	Prunetin (5,4'-Dihydroxy-7-methoxyisoflavone)	Flavonoids	Isoflavones	C16H12O5	283.06	268.04	284.0685	[M-H]-	3	552-59-0	C10521	2.11137e+06	2.06365e+06	2.04508e+06	381228	337279	368136	8.6315e+06	8.72261e+06	8.49069e+06	2.3078e+06	2.22277e+06	2.10572e+06	3946177.746	4028440.5	3735868.634
mws0044	Taxifolin(Dihydroquercetin)	Flavonoids	Flavanonols	C15H12O7	303.05	125.02	304.0583	[M-H]-	3	480-18-2	C01617	2.21968e+06	2.00622e+06	1.99056e+06	0	0	0	155216	100392	118895	0	0	0	211610.099	164675.4475	125205.308
Zmpn004713	Isoetin (5,7,2',4',5'-Pentahydroxyflavone)*	Flavonoids	Flavones	C15H10O7	301.04	149.03	302.0427	[M-H]-	3	1621-84-7	C10079	2.28499e+06	1.78867e+06	2.0114e+06	45265	40225.7	39319.6	0	0	0	0	0	0	304551.374	281750.8835	286826.334
Lcsn003955	Maesopsin*	Flavonoids	Aurones	C15H12O6	287.05	125.03	288.0634	[M-H]-	1	5989-16-2	C22553	2.21426e+06	1.84252e+06	1.85913e+06	0	0	0	72847.4	62297.7	71240.5	0	0	0	274263.8205	228446.487	182966.739
MWStz479	Isokaempferide	Flavonoids	Flavonols	C16H12O6	299.06	255.03	300.0634	[M-H]-	2	1592-70-7	C05902	2.1672e+06	1.97785e+06	1.77051e+06	513460	449333	435770	4.78624e+06	4.63265e+06	4.52498e+06	1.72782e+06	1.69549e+06	1.58828e+06	2471083.617	2288572.245	1958884.636
mws1034	Isosakuranetin (5,7-Dihydroxy-4'-methoxyflavanone)	Flavonoids	Flavanones	C16H14O5	287.09	153.02	286.0841	[M+H]+	2	480-43-3	C05334	1.12632e+06	2.33356e+06	2.37175e+06	173166	144730	188774	154642	125444	145925	34943.2	52566.3	47422	637074.9057	690812.56	625468.1813
Lamn006527	Drimiopsin C*	Flavonoids	Other Flavonoids	C15H12O6	287.05	125.02	288.0634	[M-H]-	1	773850-90-1	-	2.27862e+06	1.85295e+06	1.69246e+06	0	0	0	70069	68008.3	55901.3	0	0	0	252616.06	235579.614	204111.3055
Zblp006626	5-Hydroxyflavanone	Flavonoids	Flavanones	C15H12O3	241.09	137.02	240.0781	[M+H]+	1	-	-	1.9957e+06	1.99189e+06	1.83291e+06	59282.4	63965.9	66151.6	0	0	0	0	0	0	1550351.776	1732298.932	1666693.597
MWSmce588	Licochalcone B	Flavonoids	Chalcones	C16H14O5	287.09	121.03	286.0841	[M+H]+	3	58749-23-8	-	1.92348e+06	1.84536e+06	1.99407e+06	33973.2	25400.2	26322.7	3.01694e+06	2.84999e+06	3.39904e+06	92021.7	105491	75844.8	1348045.957	1324526.084	1532906.49
MWSHY0016	Luteolin-6-C-glucoside (Isoorientin)*	Flavonoids	Flavones	C21H20O11	449.1078	299.0563	448.1006	[M+H]+	1	4261-42-1	C01821	1.98075e+06	1.83929e+06	1.61986e+06	0	0	0	124189	139945	116203	249271	189739	206325	469187.891	353386.639	373188.494
mws0856	Quercetin-4'-O-glucoside (Spiraeoside)*	Flavonoids	Flavonols	C21H20O12	463.09	301.04	464.0955	[M-H]-	1	20229-56-5	-	1.744e+06	1.86853e+06	1.77116e+06	362875	232230	368516	5.13198e+06	4.94014e+06	4.88349e+06	2.02422e+07	2.49573e+07	2.26179e+07	17274824.26	16426219.26	17892004.43
Zmbp006041	6-methyl luteolin	Flavonoids	Flavones	C16H12O6	301.07	167.03	300.0634	[M+H]+	2	-	-	1.70927e+06	1.70543e+06	1.75582e+06	37905.2	51439.8	62097.6	117959	113961	122763	71723.2	99546.7	100599	717423.5936	732686.2015	757038.87
MWSHY0073	Tectorigenin	Flavonoids	Isoflavones	C16H12O6	301.07	168	300.0634	[M+H]+	2	548-77-6	C10534	1.68272e+06	1.71851e+06	1.67611e+06	275711	243689	259531	7.76308e+06	8.25643e+06	8.07671e+06	3.67706e+06	3.73704e+06	3.71885e+06	2696611.567	3220713.751	3138100.371
MWSHY0179	Formononetin-7-O-glucoside (Ononin)	Flavonoids	Isoflavones	C22H22O9	431.13	269.09	430.1264	[M+H]+	3	486-62-4	C10509	1.94208e+06	1.55156e+06	1.57889e+06	2.81226e+06	2.66781e+06	2.75684e+06	6.52756e+06	7.60152e+06	6.12661e+06	1.16976e+07	1.26649e+07	1.22851e+07	5427364.536	5721613.992	5508338.273
mws1329	Quercetin-7-O-glucoside*	Flavonoids	Flavonols	C21H20O12	463.09	301.04	464.0955	[M-H]-	1	491-50-9	C12639	1.74614e+06	1.78283e+06	1.50428e+06	400113	270993	61039.1	5.33919e+06	4.88221e+06	5.40211e+06	1.92901e+07	2.43261e+07	2.13516e+07	17984607.43	14283237.89	17343831.18
Zmgp007333	7,4'-Di-O-methyldaidzein	Flavonoids	Isoflavones	C17H14O4	283.1	268.07	282.0892	[M+H]+	3	1157-39-7	-	1.73808e+06	1.61749e+06	1.61733e+06	7.81258e+06	6.48597e+06	7.81078e+06	2.79647e+06	3.0408e+06	2.39554e+06	157429	145343	116861	2298151.997	2376316.128	2529520.351
Zbpp002351	Isorhamnetin; 3'-Methoxy-3,4',5,7-Tetrahydroxyflavone	Flavonoids	Flavonols	C16H12O7	317.06	153.02	316.0583	[M+H]+	2	480-19-3	C10084	1.58087e+06	1.69952e+06	1.63373e+06	116909	165881	156924	0	0	0	0	0	0	682382.16	672960.6065	673834.299
Smdp007779	8-Demethylfarrerol	Flavonoids	Flavanones	C16H14O5	287.09	167.03	286.0841	[M+H]+	3	-	-	1.67267e+06	1.56164e+06	1.59267e+06	0	0	0	0	0	0	147479	201440	224139	545433.719	639256.626	668060.1055
pme1598	Hesperetin-5-O-glucoside	Flavonoids	Flavanones	C22H24O11	463.12	301.07	464.1319	[M-H]-	2	69651-80-5	-	1.50865e+06	1.55699e+06	1.70311e+06	334855	260982	284495	6.17028e+06	5.29101e+06	5.37283e+06	2.33344e+07	2.44693e+07	2.12772e+07	16032636.62	17875593.8	16531013.62
Lmjp005033	Quercetagetin-3,4'-Dimethyl Ether	Flavonoids	Flavonols	C17H14O8	347.08	314.04	346.0689	[M+H]+	3	-	-	1.706e+06	1.28245e+06	1.72852e+06	0	0	0	0	0	0	0	0	0	425052.913	512097.6765	509995.225
Wayn004109	3'-O-Methylellagic acid 4-O-beta-D-glucoside	Tannins	Tannin	C21H18O13	477.07	315.01	478.0747	[M-H]-	2	-	-	90739.6	54454.4	87148.1	550943	233913	552175	6.53587e+06	5.04635e+06	5.34028e+06	4.9009e+06	3.09224e+06	3.9509e+06	4297232.492	5013835.835	3952819.328
mws0914	3,5,7-Trihydroxyflavanone (Pinobanksin)*	Flavonoids	Flavanonols	C15H12O5	271.06	151	272.0685	[M-H]-	1	548-82-3	C09826	1.6858e+06	1.4766e+06	1.53182e+06	0	0	0	0	0	0	0	0	0	610212.778	587667.878	522185.7215
HJN090	Isocoreopsin*	Flavonoids	Flavanones	C21H22O10	433.11	271.06	434.1213	[M-H]-	2	-	-	1.52513e+06	1.55132e+06	1.57823e+06	80716.7	75964.9	118389	2.60372e+06	2.37104e+06	2.4444e+06	229577	215517	268055	1090257.974	928879.372	1051969.393
Lahp003408	2-(3,4-dihydroxyphenyl)-4h-chromene-3,5,7-triol-glucoside	Flavonoids	Flavanols	C21H22O11	451.12	243.06	450.1162	[M+H]+	1	-	-	1.49011e+06	1.6577e+06	1.49359e+06	66326	70196.7	28658.7	574899	457301	447242	282292	280121	283084	465208.4227	437696.844	338818.6433
mws0058	Diosmetin (5,7,3'-Trihydroxy-4'-methoxyflavone)*	Flavonoids	Flavones	C16H12O6	299.06	284.03	300.0634	[M-H]-	1	520-34-3	C10038	1.70333e+06	1.38808e+06	1.33156e+06	291943	226441	201178	3.77579e+06	3.72016e+06	3.82056e+06	1.45342e+06	1.3551e+06	1.30281e+06	2169398.418	1940917.082	1617224.467
mws4067	Isomedicarpin	Flavonoids	Isoflavones	C16H14O4	271.1	167.07	270.0892	[M+H]+	1	74560-05-7	-	1.38728e+06	1.40873e+06	1.55461e+06	0	0	0	0	0	0	0	0	0	642222.3515	588001.218	635215.098
Zbsp002894	Luteolin-6,8-di-C-glucoside	Flavonoids	Flavones	C27H30O16	611.1572	473.107	610.1534	[M+H]+	3	29428-58-8	C10102	1.4281e+06	1.45618e+06	1.46318e+06	4427.21	5885.54	8141.55	13485.8	26647.9	19820.5	35285.1	48077.2	49758.3	92160.9525	105233.4385	143675.4505
pme0376	Naringenin (5,7,4'-Trihydroxyflavanone)*	Flavonoids	Flavanones	C15H12O5	271.06	151	272.0685	[M-H]-	1	480-41-1	C00509	1.52729e+06	1.35041e+06	1.46799e+06	0	0	0	0	0	0	0	0	0	610719.231	552621.922	524920.664
MWSHY0151	Quercetagetin; 3,3',4',5,6,7-Hexahydroxyflavone	Flavonoids	Flavonols	C15H10O8	319.04	273.04	318.0376	[M+H]+	3	90-18-6	C10122	1.46177e+06	1.37962e+06	1.49768e+06	0	0	0	0	0	0	0	0	0	172194.859	208124.0445	188804.649
Hmxp006108	3-Hydroxy-5,7,8-trimethoxyflavone	Flavonoids	Flavonols	C18H16O6	329.1	314.07	328.0947	[M+H]+	1	103393-10-8	-	1.38731e+06	1.39744e+06	1.50521e+06	160657	192641	169236	0	0	0	31844.4	51163.7	63026.3	426677.7615	486889.9045	471285.007
MWSHY0049	Hesperetin	Flavonoids	Flavanones	C16H14O6	303.09	177.05	302.079	[M+H]+	1	520-33-2	C01709	1.41682e+06	1.38914e+06	1.34218e+06	0	0	0	0	0	0	14273	21798.4	16022.4	524024.6805	466829.382	442369.428
Wbtn007603	9,11-dimethoxy-2h-[1,3]dioxolo[4,5-b]xanthen-10-one*	Flavonoids	Other Flavonoids	C16H12O6	299.06	284.03	300.0634	[M-H]-	1	-	-	1.47072e+06	1.2774e+06	1.26647e+06	231788	229840	204437	3.87002e+06	3.68425e+06	3.77327e+06	1.38763e+06	1.35686e+06	1.20436e+06	2038087.381	1837919.368	1591947.352
Xmyn008071	Gnetifolin B*	Flavonoids	Flavonols	C16H12O6	299.06	284.03	300.0634	[M-H]-	1	140671-06-3	-	1.52407e+06	1.32781e+06	1.16198e+06	247489	226159	222338	3.94829e+06	3.80477e+06	3.8704e+06	1.46831e+06	1.37984e+06	1.32469e+06	2067305.814	1894479.948	1567117.831
MWSHY0076	Puerarin (7,4'-Dihydroxy-8-C-glucosylisoflavone)	Flavonoids	Isoflavones	C21H20O9	417.118	297.0749	416.1107	[M+H]+	2	3681-99-0	C10524	1.31991e+06	1.34849e+06	1.30766e+06	485560	325766	377671	13156.6	16931.3	11184.8	427131	336829	464955	374047.8725	404575.538	469838.129
mws0917	3,7-Di-O-methylquercetin*	Flavonoids	Flavonols	C17H14O7	329.07	314.04	330.074	[M-H]-	2	2068-02-2	C01265	1.38304e+06	1.2844e+06	1.20862e+06	0	0	0	0	0	0	0	0	0	592477.591	499340.2975	418082.452
Lmdp007579	5,4'-Dihydroxy-6,7,8,3'-tetramethoxyflavone*	Flavonoids	Flavones	C19H18O8	375.11	345.06	374.1002	[M+H]+	2	16520-78-8	-	1.18086e+06	1.283e+06	1.27435e+06	8.18725e+07	7.95393e+07	8.39661e+07	1.46471e+07	1.84695e+07	1.30227e+07	4.87638e+06	4.09407e+06	3.95078e+06	18201446.5	19504355.07	19932012.46
ZBN0061	Quercetin-3',4'-dimethyl ether*	Flavonoids	Flavonols	C17H14O7	329.0662	314.06	330.074	[M-H]-	2	3306-29-4	-	1.39652e+06	1.20855e+06	1.0941e+06	0	0	0	0	0	0	0	0	0	563713.5875	501498.429	422481.238
Jmbp005771	Gardenin D*	Flavonoids	Flavones	C19H18O8	375.11	345.06	374.1002	[M+H]+	2	29202-00-4	-	1.19268e+06	1.25909e+06	1.20966e+06	8.32106e+07	7.97991e+07	8.39768e+07	1.41216e+07	1.7989e+07	1.33185e+07	4.86487e+06	4.14221e+06	3.89605e+06	18211971.26	19215723.13	19666708.75
MWSHY0054	Eupatorin; 3',5-Dihydroxy-4',6,7-Trimethoxyflavone	Flavonoids	Flavones	C18H16O7	345.1	312.06	344.0896	[M+H]+	3	855-96-9	-	1.08833e+06	1.20874e+06	1.32198e+06	62970.6	63857.7	88044.6	79707.8	91846.6	63029.3	129895	126609	125880	843124.1101	833597.8031	949946.205
Lmjp007670	Hymenoxin*	Flavonoids	Flavones	C19H18O8	375.11	345.06	374.1002	[M+H]+	2	56003-01-1	-	1.15328e+06	1.24122e+06	1.207e+06	8.20315e+07	7.88974e+07	8.28539e+07	1.50242e+07	1.79657e+07	1.38575e+07	4.83815e+06	4.27761e+06	3.89672e+06	17819292.82	19384080.62	19310883.75
Lmdn006025	2-Hydroxy-2,3-dihydrogenistein*	Flavonoids	Isoflavones	C15H12O6	287.06	125.02	288.0634	[M-H]-	2	-	C12631	1.25151e+06	1.26506e+06	1.07576e+06	0	0	0	0	0	0	0	0	0	81555.906	61669.1135	40921.187
ZBN0216	Chrysoeriol-8-C-glucoside (Scoparin)	Flavonoids	Flavones	C22H22O11	461.1084	341.0644	462.1162	[M-H]-	3	301-16-6	-	1.25697e+06	1.22866e+06	1.09842e+06	57317.9	45454.7	60928.2	130349	92226.9	83601	83322.1	92570.6	34079.2	97853.955	140986.144	126183.1305
mws1175	Pinostrobin	Flavonoids	Flavanones	C16H14O4	271.1	167.03	270.0892	[M+H]+	1	480-37-5	C16419	1.20399e+06	1.28218e+06	1.09552e+06	36264.3	32084.4	39181.7	0	0	0	14299	7147.42	20177.6	506311.185	460364.295	525575.031
Lmdp006732	Scutellarein-4'-methyl ether (5,6,7-Trihydroxy-4'-methoxyflavone)	Flavonoids	Flavones	C16H12O6	301.07	258.05	300.0634	[M+H]+	3	6563-66-2	-	1.13229e+06	1.21057e+06	1.21313e+06	219117	193226	241469	5.25623e+06	5.36295e+06	5.80289e+06	2.51049e+06	2.68182e+06	2.73396e+06	1774172.22	1963092.724	2121229.656
pmp000395	Glycyroside*	Flavonoids	Isoflavones	C27H30O13	563.18	269.08	562.1686	[M+H]+	3	125310-04-5	-	1.18865e+06	1.09099e+06	1.2762e+06	1.04675e+06	856443	935192	6.08003e+07	6.08136e+07	6.35149e+07	1.01687e+07	1.13296e+07	1.21095e+07	16299100.73	20220540.62	20098191.07
Hmhp005846	Tenaxin I*	Flavonoids	Flavones	C18H16O7	345.09	330.07	344.0896	[M+H]+	1	86926-52-5	-	1.1124e+06	1.20622e+06	1.22373e+06	553543	549216	617126	1.03639e+06	951464	1.04965e+06	6.20003e+06	6.3571e+06	7.83189e+06	956402.6048	1649925.261	1486785.456
Smbp005175	Rivularin*	Flavonoids	Flavones	C18H16O7	345.09	330.07	344.0896	[M+H]+	1	70028-59-0	-	1.13711e+06	1.19109e+06	1.17926e+06	442940	429469	513782	646810	703675	629328	166656	188800	173749	455162.385	472043.66	353360.04
pmp000006	Eupatilin (5,7-Dihydroxy-3',4',6-Trimethoxyflavone)*	Flavonoids	Flavones	C18H16O7	345.1	330.07	344.0896	[M+H]+	1	22368-21-4	C10040	1.05679e+06	1.18898e+06	1.2096e+06	476170	431219	475236	715124	753531	683557	160009	170142	170647	448412.208	343932.954	316675.04
Lajp005218	Formononetin-7-O-β-D-Apiofuranosyl-(1→6)-β-D-Glucopyranoside*	Flavonoids	Isoflavones	C27H30O13	563.1758	269.0831	562.1686	[M+H]+	3	-	-	1.27605e+06	1.10334e+06	1.04699e+06	1.18657e+06	919631	1.03424e+06	6.13907e+07	6.10755e+07	6.04107e+07	9.27744e+06	1.12596e+07	1.1607e+07	15645185.58	17435187.11	19120087.23
mws1299	Luteolin-8-C-glucoside (Orientin)*	Flavonoids	Flavones	C21H20O11	449.11	299.05	448.1006	[M+H]+	1	28608-75-5	C10114	1.3727e+06	1.0693e+06	942774	0	0	0	166253	155320	108680	208096	205217	72607.1	438505.8512	444914.377	356273.918
pmp001006	1,3,7-Trimethoxyxanthone	Flavonoids	Other Flavonoids	C16H14O5	287.09	272.07	286.0841	[M+H]+	3	3722-54-1	-	1.08539e+06	1.14025e+06	1.12852e+06	140649	124705	151140	6.04662e+06	6.05225e+06	5.56589e+06	1.25865e+06	1.22826e+06	1.27419e+06	2563308.565	2746461.085	2642375.79
Zblp007737	7-Hydroxyflavanone	Flavonoids	Flavanones	C15H12O3	241.09	137.02	240.0781	[M+H]+	3	6515-36-2	-	1.12112e+06	1.08014e+06	1.07871e+06	44218.3	51277.6	67355.9	0	0	0	12768.7	12142.4	13684.8	757798.557	752948.8635	806810.971
Zjmp102043	2,5,7-trihydroxy-6,8-dimethyl-3-(4'-methoxybenzyl)chroman-4-one	Flavonoids	Other Flavonoids	C19H20O6	345.13	121.06	344.126	[M+H]+	2	-	-	991164	1.01419e+06	1.05044e+06	0	0	0	0	0	0	0	0	0	426404.2145	421074.1245	433067.8575
Lajp005546	Afrormosin-glucosyl xyloside	Flavonoids	Isoflavones	C28H32O14	593.19	299.09	592.1792	[M+H]+	3	-	-	985189	964317	1.05736e+06	1.51865e+06	1.27445e+06	1.16073e+06	4.43914e+07	4.35891e+07	4.69744e+07	2.03587e+07	1.917e+07	2.15664e+07	16721755.14	18769365.25	19750895.71
mws0789	Pinocembrin (Dihydrochrysin)	Flavonoids	Flavanones	C15H12O4	255.07	151	256.0736	[M-H]-	1	480-39-7	C09827	983616	1.01961e+06	999240	0	0	0	0	0	0	0	0	0	595624.085	611597.538	609669.587
Wbtn006810	6,7-dihydroxy-1,3-dimethoxyxanthen-9-one	Flavonoids	Other Flavonoids	C15H12O6	287.05	135.04	288.0634	[M-H]-	1	-	-	1.08528e+06	958886	919802	0	0	0	27147.5	25281	13879.8	0	0	0	145799.0115	150101.6935	118701.678
Zbsn004974	Procyanidin A2	Tannins	Proanthocyanidins	C30H24O12	575.12	285.04	576.1268	[M-H]-	3	41743-41-3	C10237	0	0	0	213434	318629	315882	0	0	0	0	0	0	60394.8115	55512.544	37531.6605
MWStz698	Pinocembrin chalcone	Flavonoids	Chalcones	C15H12O4	255.07	151	256.0736	[M-H]-	1	4197-97-1	C16404	970097	990643	1.00009e+06	0	0	0	0	0	0	0	0	0	584215.86	618672.0105	584689.5425
pmp000115	4'-Hydroxy-5,6,7,8,3',5'-hexamethoxyflavone	Flavonoids	Flavones	C21H22O9	419.13	404.1	418.1264	[M+H]+	3	85644-03-7	-	1.16666e+06	972406	765566	0	0	0	0	0	0	0	0	0	265477.0045	260113.2075	269748.109
Zmmp009258	Naringenin-4',7-dimethyl ether	Flavonoids	Flavanones	C17H16O5	301.11	167.04	300.0998	[M+H]+	3	29424-96-2	-	883247	947226	986084	0	0	0	0	0	0	0	0	0	394347.796	444451.4975	495221.8445
Zblp002396	Peonidin-3-O-glucoside	Flavonoids	Anthocyanidins	C22H23O11+	463.12	301.07	463.1235	[M]+	3	68795-37-9	C12141	985011	920668	904422	5.66124e+06	5.6536e+06	5.30194e+06	6.58544e+06	5.57267e+06	5.7673e+06	3.99934e+07	3.46895e+07	3.7628e+07	16827817.65	19609838.3	17060962
MWSHY0129	4,4'-Dihydroxy-2-methoxychalcone; Echinatin	Flavonoids	Chalcones	C16H14O4	271.1	177.05	270.0892	[M+H]+	2	34221-41-5	-	882600	913190	1.00214e+06	38638.3	37908.8	49266.1	65794.2	98692.9	89646.3	81691	82823	85891.3	390866.8163	428534.7873	420625.744
MWSHC2050	5,6,7,4'-Tetramethoxyflavone*	Flavonoids	Flavones	C19H18O6	343.12	313.07	342.1103	[M+H]+	1	1168-42-9	C14472	839868	916093	1.02036e+06	0	0	0	0	0	0	0	0	0	293202.868	310404.7825	288846.591
Lmnp202682	8-Methoxyapigenin-6-C-[Xylosyl-(1-2)]-glucoside	Flavonoids	Flavones	C27H30O15	595.17	463.13	594.1585	[M+H]+	2	-	-	834573	952885	952375	2.40644e+06	2.33453e+06	2.24157e+06	1.80279e+07	2.33059e+07	2.26054e+07	1.82785e+07	1.77176e+07	1.66926e+07	15052349.03	17329446.25	15613527.05
mws1094	Aromadendrin (Dihydrokaempferol)	Flavonoids	Flavanonols	C15H12O6	287.06	259.07	288.0634	[M-H]-	1	480-20-6	C00974	1.0492e+06	846808	842405	0	0	0	31778.5	30920	28645.3	0	0	0	135327.732	127752.2565	77636.6665
HJN049	2α,3α-Epoxy-5,7,3',4'-tetrahydroxyflavan-(4β→8)-catechin	Tannins	Proanthocyanidins	C30H24O12	575.12	449.09	576.1268	[M-H]-	3	-	-	0	0	0	229245	273051	251336	0	0	0	0	0	0	77281.6275	62735.6845	30888
Lmgp004784	Apiferol	Flavonoids	Flavanols	C15H14O5	275.09	139.04	274.0841	[M+H]+	3	55167-29-8	-	799344	870768	1.02178e+06	0	0	0	0	0	0	0	0	0	176355.6155	194147.6235	233680.9155
Wagp009375	3,5,6,7-Tetramethoxyflavone*	Flavonoids	Flavonols	C19H18O6	343.1179	313.0717	342.1103	[M+H]+	1	75413-07-9	-	869095	884776	937673	0	0	0	0	0	0	0	0	0	307486.5595	303608.084	312562.6585
Zbrn008158	Chrysoeriol; 5,7,4'-Trihydroxy-3'-Methoxyflavone	Flavonoids	Flavones	C16H12O6	299.06	284.03	300.0634	[M-H]-	1	491-71-4	C04293	932670	878567	874347	0	0	0	0	0	0	0	0	0	319419.537	292014.973	292468.546
pmn001648	Cinnamtannin D1	Tannins	Tannin	C45H36O18	863.18	411.07	864.1902	[M-H]-	3	97233-06-2	C17632	0	0	0	201338	273722	275984	0	0	0	43804.3	4590.75	23233.2	56327.349	69342.0445	49209.2325
Lalp005356	4',7-dihydroxy-5-methoxy-8-methylflavanone	Flavonoids	Flavanones	C17H16O5	301.1073	181.0497	300.0998	[M+H]+	3	-	-	796387	859117	897730	0	0	0	0	0	0	0	0	0	195554.8085	218437.091	211641.63
MWSHY0194	5-Methoxyflavone	Flavonoids	Flavones	C16H12O3	253.09	210.07	252.0786	[M+H]+	2	42079-78-7	-	898472	777058	779670	0	0	0	0	0	0	0	0	0	433391.098	341813.346	322760.334
pmp000161	5,2'-Dihydroxy-7,8-dimethoxyflavone	Flavonoids	Flavones	C17H14O6	315.09	271.06	314.079	[M+H]+	1	41060-16-6	-	805861	847519	793577	0	0	0	127934	117626	120012	0	0	0	287264.633	324185.2815	301220.259
MWStz338	Quercetin 3,4'-dimethyl ether*	Flavonoids	Flavonols	C17H14O7	331.08	316.06	330.074	[M+H]+	2	33429-83-3	-	858695	739405	843792	2.1301e+06	2.31403e+06	2.40072e+06	2.32099e+07	2.41766e+07	2.26611e+07	2.46049e+07	2.43664e+07	2.47353e+07	6990767.499	7770799.825	7666419.545
MWStz724	5,7,3'-Trihydroxy-6,4',5'-trimethoxyflavone	Flavonoids	Flavones	C18H16O8	359.08	329.04	360.0845	[M-H]-	3	78417-26-2	-	871247	813949	654890	1.92528e+06	1.79179e+06	1.56764e+06	110345	108679	105797	68181.3	48973.4	46257.7	437914.1386	237685.9864	208510.49
Yphn012690	6-Geranylnaringenin; Mimulone; Bonannione A	Flavonoids	Flavanones	C25H28O5	407.19	407.19	408.1937	[M-H]-	3	97126-57-3	-	747336	789673	789919	779200	730923	840913	573354	548116	448292	318975	277679	279487	1266996.962	1016955.044	673410.9977
Hmhp005160	Rehderianin I*	Flavonoids	Flavones	C17H14O7	331.07	316.05	330.074	[M+H]+	2	90965-30-3	-	848093	724221	728714	1.98925e+06	2.11444e+06	2.24761e+06	2.28043e+07	2.16961e+07	2.2359e+07	2.65431e+07	2.37433e+07	2.47931e+07	6938208.24	7168376.145	6545552.976
MWStz433	Iristectorigenin A*	Flavonoids	Isoflavones	C17H14O7	331.08	316.06	330.074	[M+H]+	2	39012-01-6	-	696781	839454	760108	4.31567e+06	4.22477e+06	4.19172e+06	2.2422e+07	2.28521e+07	2.24855e+07	2.28763e+07	2.32098e+07	2.35054e+07	6842213.548	7963381.45	7539923.262
Lmxn007456	Acerosin	Flavonoids	Flavones	C18H16O8	359.08	329.03	360.0845	[M-H]-	2	15835-74-2	C09982	823871	776305	688273	1.78067e+06	1.6715e+06	1.49858e+06	111986	94799.6	102662	64018.1	48997.6	47412.3	411890.9128	314531.4825	140486.9863
Hmcp001598	Isorhamnetin-3-O-(2''-O-xylosyl)glucoside	Flavonoids	Flavonols	C27H30O16	611.16	317.06	610.1528	[M+H]+	1	-	-	848438	669086	749316	4.04134e+06	2.98798e+06	3659991	2.23003e+07	2.41595e+07	2.20392e+07	1.65026e+07	2.12303e+07	1.86447e+07	16918574.59	20491126.22	19511717.18
MWStz370	Sappanchalcone	Flavonoids	Chalcones	C16H14O5	285.08	161.02	286.0841	[M-H]-	2	94344-54-4	-	819879	703872	672901	58695.9	61091.5	38170.5	3933.24	2180.18	3452.22	14241.8	18614.3	12490.4	60001.583	56336.55	49799.5575
HJN087	Naringenin-4'-O-glucoside*	Flavonoids	Flavanones	C21H22O10	433.12	271.06	434.1213	[M-H]-	2	-	-	1.68384e+06	225821	245416	97236.3	99434.5	89463.5	2.71868e+06	2.46147e+06	2.84536e+06	306646	297878	307106	1308519.333	1172096.171	1147269.038
Zmgp006231	Pseudobaptigenin	Flavonoids	Isoflavones	C16H10O5	283.06	225.05	282.0528	[M+H]+	3	90-29-9	C10522	567567	723738	624933	24250.4	22760.9	28569	0	0	0	0	0	0	296365.8835	353412.772	361447.6385
Smbn003459	Carthamidin	Flavonoids	Flavanones	C15H12O6	287.05	153.01	288.0634	[M-H]-	3	479-54-9	C16940	685533	592212	611331	0	0	0	0	0	0	0	0	0	47364.4365	29204.708	29714.634
Wahlp06897	3,5,7-Trimethoxyflavone	Flavonoids	Flavonols	C18H16O5	313.11	297.08	312.0992	[M+H]+	2	26964-29-4	C10045	610856	634194	635213	0	0	0	0	0	8116.39	0	0	0	297593.917	287218.786	292217.913
pmc1990	4'-Hydroxy-5,7-dimethoxyflavanone	Flavonoids	Flavanones	C17H16O5	299.09	119.05	300.0998	[M-H]-	3	-	-	666631	596679	559515	0	0	0	0	0	0	0	0	0	218915.285	190864.9035	186866.065
Salp005681	Swertianin	Flavonoids	Other Flavonoids	C14H10O6	275.06	260.03	274.0477	[M+H]+	2	20882-75-1	-	615869	614347	568105	0	0	0	0	0	0	0	0	0	190355.1635	175561.735	210974.1775
Zbsp004450	3'-O-Methyltricetin-7-O-glucoside	Flavonoids	Flavones	C22H22O12	479.12	317.07	478.1111	[M+H]+	1	-	-	887303	393328	503442	3.6132e+06	3.66902e+06	3.47041e+06	32498774	2.68792e+07	3.25957e+07	2.56191e+07	2.21329e+07	2.61899e+07	18610956.19	21202238.9	24364778.05
Lmyp006951	5,8,4'-Trihydroxy-6,7-dimethoxyflavone	Flavonoids	Flavones	C17H14O7	331.08	273.04	330.074	[M+H]+	3	98755-25-0	-	526397	620513	602445	46060.2	38042.4	38042.4	488165	249913	243392	597329	635446	636031	299518.2354	373930.236	350074.0576
MWSHY0059	3'-Methoxypuerarin	Flavonoids	Isoflavones	C22H22O10	447.13	327.09	446.1213	[M+H]+	3	117047-07-1	-	611568	570946	513168	26006.8	45937.3	37014.2	29010	21422.9	31678.1	271924	333569	249756	214792.6653	187730.868	234115.1867
Zbsn009679	Velutin (5,4'-dihydroxy-7,3'-dimethoxyflavone)*	Flavonoids	Flavones	C17H14O6	313.07	283.03	314.079	[M-H]-	1	25739-41-7	-	635161	524845	475758	604043	573151	495973	6.66948e+06	6.12135e+06	5.82797e+06	2.07909e+06	1.96068e+06	1.83788e+06	3470735.466	3118427.022	2570547.983
Zbdp007159	5-Hydroxy-7,2',4',5'-tetramethoxyisoflavone; Robustigenin*	Flavonoids	Isoflavones	C19H18O7	359.1117	329.066	358.1053	[M+H]+	3	-	-	533305	524947	543590	74566.3	49814.8	79444.2	97710.6	102550	91877.8	0	0	0	176044.2025	161691.618	186236.0465
MWStz481	Eupatorin-5-methylether*	Flavonoids	Flavones	C19H18O7	359.1143	329.068	358.1053	[M+H]+	3	21764-09-0	-	515335	528693	554698	86246.2	92926.5	68526	94727	127365	116136	0	0	0	147198.799	165390.685	189785.3025
Lmjp003295	6-Methoxykaempferol-3-O-glucoside*	Flavonoids	Flavonols	C22H22O12	479.1184	317.0729	478.1111	[M+H]+	1	63422-27-5	-	505836	650269	404326	3.91866e+06	3.21118e+06	3.43164e+06	3.62418e+07	3.24398e+07	3.9282e+07	2.81869e+07	2.72505e+07	2.70093e+07	21659700.73	21980156.3	26587367.51
Hmzp003994	Pedaliin*	Flavonoids	Flavones	C22H22O12	479.12	317.08	478.1111	[M+H]+	1	22860-72-6	-	528071	528648	492437	1.80865e+06	1.7933e+06	1.97778e+06	1.96837e+07	1.92644e+07	2.78064e+07	2.39411e+07	2.41202e+07	2.31687e+07	10709575.76	19390795.14	21552738.64
Jmbp005389	Thymonin (5,6,4'-Trihydroxy-7,8,3'-trimethoxyflavone)	Flavonoids	Flavones	C18H16O8	361.09	331.05	360.0845	[M+H]+	1	76844-67-2	C10191	461046	533276	551047	1.41892e+06	1.35994e+06	1.42484e+06	409084	434659	431541	191705	142759	179579	409560.884	391379.495	266499.7025
Wagp007572	Quercetin 3,5,7,3'-tetramethyl ether*	Flavonoids	Flavones	C19H18O7	359.11	329.07	358.1053	[M+H]+	3	-	-	481009	510907	543674	70056.8	65331.7	65865.8	91968.3	121316	110290	0	0	0	141855.6795	159016.6005	186254.1685
mws0988	Rhamnetin; 3,5,3',4'-Tetrahydroxy-7-Methoxyflavone	Flavonoids	Flavonols	C16H12O7	315.05	165.04	316.0583	[M-H]-	3	90-19-7	C10176	592918	488161	439137	0	0	0	0	0	0	0	0	0	284132.8615	231205.5175	191402.627
Lahp002857	Epicatechin-(4β→8)-epigallocatechin	Flavonoids	Flavanols	C30H26O13	595.15	409.09	594.1373	[M+H]+	3	-	-	449634	568596	497444	0	0	0	0	0	0	0	0	0	65357.718	71349.411	75801.006
Zahp008305	5,7-Dimethoxyflavone	Flavonoids	Flavones	C17H14O4	283.1	252.08	282.0892	[M+H]+	2	21392-57-4	C10029	480151	467623	560171	0	0	0	0	0	0	0	0	0	322676.3005	355068.523	406743.2285
mws0032	Myricetin	Flavonoids	Flavonols	C15H10O8	319.04	153.02	318.0376	[M+H]+	3	529-44-2	C10107	480247	494918	519739	116289	127227	144855	0	0	0	34731.4	35168.3	44028.9	103818.13	88449.227	104934.229
pmn001581	Sexangularetin	Flavonoids	Flavonols	C16H12O7	315.05	241.05	316.0583	[M-H]-	3	571-74-4	C10185	546263	475904	460723	0	0	0	0	0	0	0	0	0	157081.809	124845.1055	104624.0365
Zbhp004510	Hesperetin-3'-O-glucoside*	Flavonoids	Flavanones	C22H24O11	465.14	303.09	464.1319	[M+H]+	3	-	-	642747	482111	351246	769787	791015	828234	1.09301e+07	1.22266e+07	1.13263e+07	5.02773e+07	4.30752e+07	3.77387e+07	26666212.13	29607350.59	25686344.26
Zbtp007098	3,4'-Dihydroxyflavone	Flavonoids	Flavonols	C15H10O4	255.07	105.07	254.0579	[M+H]+	2	14919-49-4	-	467461	467694	539562	0	0	0	9420.47	12540.8	14447.3	0	0	0	159419.6125	150981.577	187774.4545
pma0214	6-C-Methylquercetin-3-O-glucoside*	Flavonoids	Flavonols	C22H22O12	479.1184	317.0656	478.1111	[M+H]+	1	-	-	614396	379411	479196	2.7306e+06	2.74953e+06	2.56792e+06	2.96778e+07	2.30157e+07	2.76006e+07	2.14209e+07	1.93071e+07	2.18554e+07	15833331.39	19501159.77	20746082
Lmcp003788	Isotamarixin*	Flavonoids	Flavonols	C22H22O12	479.1184	317.0617	478.1111	[M+H]+	1	-	-	483074	473002	465492	3.4604e+06	2.71039e+06	3.04582e+06	3.52764e+07	3.20517e+07	3.15237e+07	2.53225e+07	2.98993e+07	2.36789e+07	21827506.47	22817105.68	25446521.96
Smgp004575	Quercetin-5-O-β-D-glucoside*	Flavonoids	Flavonols	C21H20O12	465.1	303.05	464.0955	[M+H]+	1	-	-	649834	609842	153862	97518	50651.2	57387.6	5.14395e+06	1.07227e+07	7.60425e+06	5.02997e+07	5.07333e+07	4.68155e+07	21062365.54	21893665.6	21832849.91
Zbsp003857	3'-O-Methyltricetin-5-O-glucoside*	Flavonoids	Flavones	C22H22O12	479.12	317.06	478.1111	[M+H]+	1	-	-	532388	374358	497117	2.88244e+06	2.65249e+06	2.7226e+06	3.19429e+07	3.0365e+07	2.67856e+07	2.80874e+07	2.68506e+07	2.64071e+07	20814813.42	22959989.34	21503783.39
MWSmce566	3-Hydroxy-9,10-dimethoxypterocarpan; Astrapterocarpan	Flavonoids	Isoflavones	C17H16O5	301.11	167.08	300.0998	[M+H]+	2	73340-41-7	C17416	426495	460109	492555	0	0	0	0	0	0	0	0	0	249567.675	285670.4565	293123.7585
Hmln006722	7,4-Dihydroxyflavan	Flavonoids	Other Flavonoids	C15H14O3	241.09	119.05	242.0943	[M-H]-	3	494-48-4	-	454916	437278	446188	0	0	0	0	0	0	0	0	0	170576.4625	166068.33	157495.2275
Lalp007939	3',7-dihydroxy-5',5-dimethoxy-8-methylflavane*	Flavonoids	Other Flavonoids	C18H20O5	317.13	181.09	316.1311	[M+H]+	2	-	-	439620	428121	466687	254713	262003	275244	50266.1	63089.9	71785.5	45706	36646.2	60387.7	165011.5653	170127.0887	167278.9387
mws0072	Apigenin-5-O-glucoside	Flavonoids	Flavones	C21H20O10	433.11	271.06	432.1056	[M+H]+	1	28757-27-9	-	549598	490654	293911	5.15379e+06	3.87817e+06	4.76944e+06	2.28466e+07	1.74591e+07	7.56373e+07	6.07594e+07	3.22296e+07	2.78094e+07	22588151.17	29655974.01	44462655.96
Wahp004750	Viscumneoside III(Homoeriodictyol-7-O-Apiosyl-(1-2)-Glucopyranoside)	Flavonoids	Flavones	C27H32O15	597.18	303.09	596.1736	[M+H]+	3	118985-27-6	-	458928	415138	454554	1.71973e+06	1.85067e+06	1.40064e+06	1.19386e+07	1.12171e+07	1.2167e+07	1.07536e+07	8.98553e+06	8.49208e+06	6590337.926	8246278.011	8623244.912
Zbsp004739	Chrysin-8-C-glucoside	Flavonoids	Flavones	C21H20O9	417.1158	297.0774	416.1107	[M+H]+	3	160880-89-7	-	514146	418933	393943	0	0	0	0	0	0	0	0	0	69515.789	105251.384	79142.079
Wcsp007167	3',7-Dihydroxy-4'-methoxyflavan	Flavonoids	Other Flavonoids	C16H16O4	273.11	103.05	272.1049	[M+H]+	3	-	-	425829	406533	464813	118977	131180	125880	9193.13	16928.8	10066.9	6767.39	9180.59	7851.94	219572.0183	226871.6743	242250.2071
Zmxp004480	Chrysoeriol-7-O-gentiobioside	Flavonoids	Flavones	C28H32O16	625.18	301.07	624.169	[M+H]+	2	-	-	380073	393014	504830	62135.7	45590.5	49541.8	488375	489489	577911	366480	296258	258758	818389.072	320006.25	436753.3054
MWS20190	5,7,4'-trihydroxy-6,3',5'-trimethoxyisoflavone*	Flavonoids	Isoflavones	C18H16O8	361.09	346.07	360.0845	[M+H]+	2	-	-	371190	434384	460277	2.61955e+06	2.5376e+06	2.79715e+06	689554	722675	713416	277800	200527	227880	428394.368	582943.2653	586706.1626
Hmln005624	2,4,4'-trihydroxydihydrochalcone	Flavonoids	Chalcones	C15H14O4	257.08	121.03	258.0892	[M-H]-	3	15097-74-2	-	470473	380928	412619	0	0	0	0	0	0	0	0	0	16016.525	22197.987	26109.8805
Lmdp003110	2,6,7,4'-Tetrahydroxyisoflavanone	Flavonoids	Isoflavones	C15H12O6	289.07	243.07	288.0634	[M+H]+	2	-	C16233	465508	433040	356530	0	0	0	0	12896.3	0	0	0	0	127677.057	89353.2685	66851
MWSslk210	Irigenin*	Flavonoids	Isoflavones	C18H16O8	361.09	346.07	360.0845	[M+H]+	2	548-76-5	C17957	392185	452522	383645	2.58566e+06	2.27975e+06	2.54862e+06	685256	812530	740563	261626	215515	207652	110478.2	114947.91	138667.6665
pmp000788	Chrysosplenol D*	Flavonoids	Flavonols	C18H16O8	361.09	346.07	360.0845	[M+H]+	2	14965-20-9	C04552	393700	413791	417218	0	0	0	0	0	0	0	0	0	139087.4065	133146.4375	109591.836
Lajp004824	Medicarpinglucoside	Flavonoids	Isoflavones	C22H24O9	433.15	271.1	432.142	[M+H]+	3	-	-	426171	450475	332246	6.8633e+06	4.5576e+06	4.60055e+06	5.63308e+07	5.93005e+07	4.67362e+07	3.0457e+07	4.51378e+07	5.39116e+07	21620444.57	52890158.21	30745739.84
mws1179	Naringenin-7-O-glucoside (Prunin)	Flavonoids	Flavanones	C21H22O10	433.11	271.07	434.1213	[M-H]-	3	529-55-5	C09099	414621	399707	390893	53360.5	31592.2	51424.7	1.15567e+06	1.2018e+06	1.24309e+06	124675	68365.1	93803.9	495302.283	490073.879	408164.9376
MWSslk130	7,8-Dihydroxyflavone	Flavonoids	Flavones	C15H10O4	255.07	129.03	254.0579	[M+H]+	3	38183-03-8	-	405565	362067	430046	21688.7	24477.9	9551.19	11426.9	17673.7	14480.6	23735.5	26802.7	30943.6	121500.6874	139507.872	150385.9667
HJN043	Cinnamtannin B1	Tannins	Proanthocyanidins	C45H36O18	863.1879	711.1422	864.1902	[M-H]-	3	88082-60-4	C17631	0	0	0	141263	172574	185666	0	0	0	34002.1	9642.41	22563.3	49744.818	45153.3475	39452.287
Layp009023	6-Hydroxy-3',4',5',5,7-pentamethoxyflavone*	Flavonoids	Flavones	C20H20O8	389.12	331.08	388.1158	[M+H]+	3	29043-06-9	-	468003	409131	311617	0	0	0	0	0	0	0	0	0	100351.819	89269.918	94845.9555
Waptn04321	Tricetin 7-O-glucuronide*	Flavonoids	Flavones	C21H18O13	477.06	301.03	478.0747	[M-H]-	1	-	-	406507	420401	354177	1.30277e+06	1.41063e+06	624087	30930.7	34017.8	54111.5	283821	232521	229390	287907.4811	312095.574	393056.026
Lajn005669	7,2',4'-Trihydroxy-8,3'-dimethoxyisoflavan	Flavonoids	Other Flavonoids	C17H18O6	317.1	165.06	318.1103	[M-H]-	1	-	-	405267	378106	381243	0	0	0	0	0	0	0	0	0	269299.9455	206336.4855	145460.5775
MWSHY0105	Morusin	Flavonoids	Other Flavonoids	C25H24O6	421.16	365.11	420.1573	[M+H]+	3	62596-29-6	C10106	404002	366399	384587	6178.44	6290.98	7382.29	0	0	0	9590.08	8449.06	10658.8	118217.8705	108343.9775	109987.4865
mws0355	Catechin gallate	Flavonoids	Flavanols	C22H18O10	441.08	169.01	442.09	[M-H]-	1	130405-40-2	-	398917	396902	350064	35162.5	11755.3	24668	0	0	0	0	0	0	128668.7285	50320.9465	45440.668
Lmjp003402	2'-Hydroxy-3,4,5,3',4',6'-hexameth-oxychalcone	Flavonoids	Chalcones	C21H24O8	405.15	387.14	404.1471	[M+H]+	3	-	-	367801	391447	343957	0	0	0	0	0	0	0	0	0	152159.687	169468.313	140279.7485
Lamp007045	3-(4-hydroxybenzene)-5,7-dihydroxy-6-methoxychroman-4-one glucoside	Flavonoids	Other Flavonoids	C23H24O11	477.14	315.08	476.1319	[M+H]+	3	-	-	372918	353609	354821	951519	904711	663067	6.21956e+06	5.00797e+06	5.19672e+06	1.16135e+07	6.71616e+06	7.06922e+06	6627887.244	5349835.573	6424504.98
Smhp004476	Isovitexin-2''-O-xyloside*	Flavonoids	Flavones	C26H28O14	565.15	433.11	564.1479	[M+H]+	1	-	-	406665	338345	324405	2.27468e+06	1.73117e+06	1.93899e+06	2.12862e+07	9.6267e+06	2.21329e+07	2.69469e+07	1.94998e+07	2.05553e+07	12615352.15	15398426.79	27968958.82
Lalp007415	5,7-dihydroxy-6-methyl-3-(4'-hydroxybenzyl)-4-chromanone*	Flavonoids	Other Flavonoids	C17H16O5	301.11	107.05	300.0998	[M+H]+	2	-	-	354567	350684	359817	0	0	0	0	0	0	0	0	0	221957.796	203122.035	244463.117
Zjhp090606	(3R)-5,7-Dihydroxyl-6-methyl-3-(4'-Hydroxylbenzyl)-chroman-4-one*	Flavonoids	Other Flavonoids	C17H16O5	301.11	107.05	300.0998	[M+H]+	2	84638-48-2	-	320092	353928	371239	0	0	0	0	0	0	0	0	0	189748.84	176796.0325	241858.819
Zbzp003271	Isovitexin-7-O-glucoside(Saponarin)*	Flavonoids	Flavones	C27H30O15	595.1693	433.1125	594.1585	[M+H]+	2	20310-89-8	C08064	304929	384884	348941	0	0	0	44054.2	34972.5	43607.7	34752.7	41610.6	20433.2	104052.0755	74839.019	57505.853
MWSHY0069	Hispidulin (5,7,4'-Trihydroxy-6-methoxyflavone)*	Flavonoids	Flavones	C16H12O6	301.07	286.0486	300.0634	[M+H]+	1	1447-88-7	C10058	331786	325813	374935	62337.4	33093.2	76109.2	1.39436e+06	1.43148e+06	1.56228e+06	711205	819090	749075	596508.549	571126.143	602720.3735
Lmbn005454	Naringenin-5-methyl ether	Flavonoids	Flavones	C16H14O5	285.08	119.05	286.0841	[M-H]-	3	61823-56-1	-	392245	340372	288092	0	0	0	0	0	0	0	0	0	45965.063	34056.848	28249.5035
Zmhp003514	6,7,8-Tetrahydroxy-5-methoxyflavone*	Flavonoids	Flavones	C16H12O6	301.07	286.05	300.0634	[M+H]+	1	-	-	325291	361143	333705	57286.4	42199.3	70545.8	1.4609e+06	1.55137e+06	1.43994e+06	742748	807102	739964	606416.9177	600693.8679	601763.8865
mws0038	5,4'-Dihydroxy-3,7-dimethoxyflavone(Kumatakenin)*	Flavonoids	Flavonols	C17H14O6	313.07	283.02	314.079	[M-H]-	1	3301-49-3	-	379612	342830	297225	1.26611e+06	1.19183e+06	544226	7.46257e+06	6.55178e+06	6.38138e+06	2.29418e+06	2.08623e+06	2.00137e+06	3634250.895	3242684.666	2679243.132
MWSHC20114	5,7,2'-Trihydroxy-8-methoxyflavone; Scutevulin*	Flavonoids	Flavones	C16H12O6	301.07	286.05	300.0634	[M+H]+	1	80713-32-2	-	367265	314936	332265	57284.9	57831.7	51700.1	1.33597e+06	1.50821e+06	1.55225e+06	727455	791754	736607	557190.0285	539530.4763	627136.643
Wayn004603	Tricetin 3'-glucuronide*	Flavonoids	Flavones	C21H18O13	477.07	301.04	478.0747	[M-H]-	1	-	-	376565	325727	306977	1.23623e+06	1.27839e+06	529051	35243	40356.8	15974.1	255800	105234	223655	352956.3707	369417.4672	351541.1691
Zjhp090605	5,7-dihydroxy-8-methyl-3-(4'-hydroxybenzyl)-chroman-4-one	Flavonoids	Other Flavonoids	C17H16O5	301.11	107.05	300.0998	[M+H]+	2	-	-	297479	355597	351141	0	0	0	0	0	0	0	0	0	194523.946	213875.4685	224505.1915
MWSHY0096	Chrysosplenetin (5,4'-Dihydroxy-3,6,7,3'-tetramethoxyflavone)*	Flavonoids	Flavonols	C19H18O8	375.11	342.07	374.1002	[M+H]+	3	603-56-5	C10030	332932	334704	335432	2.74955e+07	2.60217e+07	2.98264e+07	3.96778e+06	4.83786e+06	3.72858e+06	1.2666e+06	1.09092e+06	1.00707e+06	4826201.53	5260399.193	5012990.997
Hmzp004605	Ladanetin-6-O-β-D-glucoside*	Flavonoids	Flavones	C22H22O11	463.13	301.08	462.1162	[M+H]+	1	-	-	316638	327863	349805	1.07247e+06	833970	1.17925e+06	1.48984e+07	1.51866e+07	1.5283e+07	1.14653e+07	1.2283e+07	1.31198e+07	8715759.322	9641506.722	15286296.86
Smgp005565	Cinchonain Ia*	Flavonoids	Flavanols	C24H20O9	453.11	343.08	452.1107	[M+H]+	3	85022-69-1	-	370791	299831	322351	506420	536050	497565	314273	280429	289958	277427	320517	297211	185896.776	193055.09	239054.32
Zmjp004795	5,6,7-Trihydroxy-8-methoxyflavone*	Flavonoids	Flavones	C16H12O6	301.07	286.05	300.0634	[M+H]+	1	-	-	313086	332341	333702	51309.7	47954	56006.1	1.24119e+06	1.28762e+06	1.47173e+06	643557	674746	692564	482865.6105	556761.604	557719.5272
Jmln005880	Viscidulin III	Flavonoids	Flavones	C17H14O8	345.06	165.02	346.0689	[M-H]-	3	92519-91-0	-	389544	332398	253392	0	0	0	0	0	0	0	0	0	110641.924	82070.8285	50916.4315
MWSHC20110	8-Methoxyapigenin*	Flavonoids	Flavones	C16H12O6	301.07	286.05	300.0634	[M+H]+	1	57096-02-3	-	318871	326307	323637	70009.4	49871.3	58401.1	1.39054e+06	1.48088e+06	1.56952e+06	723180	747159	763462	571826.6196	623786.0662	576869.3735
ZBN0137	Quercetin-5-O-glucuronide*	Flavonoids	Flavonols	C21H18O13	477.0669	301.0404	478.0747	[M-H]-	1	-	-	342950	296576	318307	423942	434754	511194	0	0	0	177837	199051	183486	172700.7665	163895.0167	154296.0957
Smgp105565	Cinchonain Ib*	Flavonoids	Flavanols	C24H20O9	453.11	343.08	452.1107	[M+H]+	3	85081-24-9	C10217	315128	327657	304395	572865	632125	559535	307988	291215	364463	353734	315131	269377	158956.776	195748.7567	177046.32
Hajp008429	4',5-dihydroxy-7-methoxy-6-methylfavanone*	Flavonoids	Flavones	C17H16O5	301.11	181.05	300.0998	[M+H]+	3	-	-	198055	216397	532253	0	0	0	0	0	0	44736.4	47336.4	51245.4	552858.156	687890.524	652618.2125
MWSHY0082	Galangin (3,5,7-Trihydroxyflavone)	Flavonoids	Flavonols	C15H10O5	271.06	153.02	270.0528	[M+H]+	2	548-83-4	C10044	323220	302422	313714	0	0	0	14414.6	5166.84	12041.1	0	0	0	167615.249	186382.279	169763.347
MWSslk244	Casticin (5,3'-Dihydroxy-3,6,7,4'-Tetramethoxyflavone)*	Flavonoids	Flavonols	C19H18O8	375.11	342.08	374.1002	[M+H]+	3	479-91-4	-	305482	325848	304414	2.76928e+07	2.81147e+07	2.90508e+07	3.90377e+06	4.90119e+06	3.47514e+06	1.15367e+06	1.09357e+06	968836	4839561.319	5077788.256	5235220.463
MWSHY0113	Quercetin-3-O-galactoside (Hyperin)*	Flavonoids	Flavonols	C21H20O12	465.1	303.06	464.0955	[M+H]+	1	482-36-0	C10073	392121	363500	179501	670681	488626	516264	8.1591e+06	1.00745e+07	7.3002e+06	4.40677e+07	4.51182e+07	4.19625e+07	19614586.48	21538767.88	21074578.69
Lmjp004941	3,5,4'-Trihydroxy-7-methoxyflavone (Rhamnocitrin)*	Flavonoids	Flavonols	C16H12O6	301.07	286.05	300.0634	[M+H]+	1	569-92-6	C17059	296307	325813	283362	58502.8	49393.8	47392.6	1.31156e+06	1.32838e+06	1.39215e+06	691264	690569	693447	486703.5285	550541.5662	573520.2328
Lagp003665	4',5,7-Trihydroxy-6-methoxyisoflavone7-O-β-D-xylopyranosyl-(1→6)-β-D-glucopyranoside	Flavonoids	Isoflavones	C27H30O15	595.16	301.07	594.1585	[M+H]+	3	-	-	303906	304273	289491	1.21427e+06	992736	996565	6.66894e+06	6.31031e+06	7.12048e+06	6.98795e+06	7.06307e+06	6.89578e+06	5520496.806	6076536.518	6043904.11
Lamp007647	Isoliquiritigenin*	Flavonoids	Chalcones	C15H12O4	257.08	137.02	256.073	[M+H]+	1	961-29-5	C08650	296538	286638	311977	0	0	0	0	0	0	0	0	0	175576.502	161986.0455	158239.7665
MWSHY0007	7-Methoxyisoflavone	Flavonoids	Isoflavones	C16H12O3	253.09	210.07	252.0786	[M+H]+	2	1621-56-3	C15616	295971	270529	289447	0	0	0	0	0	0	0	0	0	84346.652	77787.363	90488.393
pmb0579	Chrysoeriol-7-O-(6''-sinapoyl)glucoside	Flavonoids	Flavones	C33H32O15	669.18	207.07	668.1741	[M+H]+	3	-	-	254509	396474	194321	15564.7	40148.5	25609.4	0	0	0	469641	526335	548921	175145.522	206261.3055	212106.042
MWSHY0056	Naringenin-7-O-Rutinoside(Narirutin)	Flavonoids	Flavanones	C27H32O14	581.19	273.08	580.1792	[M+H]+	3	14259-46-2	C09793	267753	308627	263101	0	0	0	0	0	0	0	0	0	34333.3505	51482.415	33073.1015
pmp000414	Puerarin-4'-O-glucoside	Flavonoids	Isoflavones	C27H30O14	579.1708	297.0758	578.1636	[M+H]+	3	117047-08-2	-	270104	264075	302645	0	0	0	0	0	0	8734.3	21195.8	26998.6	52447.979	38445.547	50062.543
pmn001583	Quercetin-3-O-robinobioside	Flavonoids	Flavonols	C27H30O16	609.15	300.03	610.1534	[M-H]-	1	52525-35-6	-	320140	278319	230356	635744	611565	594996	7.23034e+06	6.02864e+06	6.64931e+06	4.60923e+06	6.1355e+06	5.03296e+06	7094466.918	6103593.72	4300265.97
MWSprf086	Silydianin	Tannins	Tannin	C25H22O10	483.13	153.02	482.1213	[M+H]+	3	29782-68-1	-	0	0	0	100229	105638	146513	9.42921e+06	9.53736e+06	9.57895e+06	1.0398e+06	1.13362e+06	1.30707e+06	2627842.735	2566668.96	2992099.456
mws0091	Quercetin-3-O-glucoside (Isoquercitrin)	Flavonoids	Flavonols	C21H20O12	463.09	300.03	464.0955	[M-H]-	1	482-35-9	C05623	378983	242131	204818	214892	83207.1	93468.4	9.22687e+06	9.50532e+06	7.49094e+06	2.93723e+07	4.29382e+07	3.46188e+07	25290897.82	25070326.58	27678580.25
Zmhn001257	Catechin-5-O-glucoside	Flavonoids	Flavanols	C21H24O11	451.12	289.07	452.1319	[M-H]-	3	-	-	256737	295344	242865	0	0	0	0	0	0	0	0	0	60100.56892	63763.4355	59809.846
ZBN0194	catechin-3-O-α-L-rhamnopyranoside	Flavonoids	Flavanols	C21H24O10	435.1292	137.0237	436.1369	[M-H]-	3	103630-03-1	-	277014	260888	252954	0	0	0	0	0	0	0	0	0	31121.344	32043.0815	52097.552
MWStz542	Isoformononetin	Flavonoids	Isoflavones	C16H12O4	269.08	237.05	268.0736	[M+H]+	3	486-63-5	C12125	264352	246452	276423	12610.9	0	11247.4	26088	32576.1	28612.7	0	0	0	156965.286	137973.995	151657.188
HJAP024	Kaempferol-6,8-di-C-glucoside	Flavonoids	Flavonols	C27H30O16	611.16	491.12	610.1539	[M+H]+	3	-	-	222992	307065	255361	0	0	0	0	0	0	7443.15	9459.34	16228.5	23539.0345	22216.0615	18520.5295
pmp001161	5-Hydroxyauranetin	Flavonoids	Flavonols	C20H20O8	389.12	328.1	388.1158	[M+H]+	3	50439-46-8	-	303935	260260	195254	0	0	0	0	0	0	0	0	0	59988.0585	68858.7615	66870.639
Lmdp003286	Quercetin-3-O-alloside; Isohyperoside*	Flavonoids	Flavonols	C21H20O12	465.1019	303.0613	464.0955	[M+H]+	1	35589-21-0	-	325465	249782	181010	666799	450384	529007	6.38592e+06	7.94179e+06	7.41493e+06	5.05554e+07	4.17472e+07	4.14226e+07	17832741.23	20667434.47	20161467.42
HJAP058	5,6,7,4'-Tetramethoxyflavanone	Flavonoids	Flavanones	C19H20O6	345.1	284.07	344.126	[M+H]+	3	2569-77-9	C15118	222907	259262	268066	49969.4	53554.4	58674.1	116120	104610	119604	726186	692968	728935	210205.492	204805.4928	210621.5082
Laxp008689	(2Z)-6-hydroxy-2-(3-methoxybenzylidene)-1-benzofuran-3(2H)-one	Flavonoids	Aurones	C16H12O4	269.08	213.09	268.0736	[M+H]+	3	1234351-88-2	-	238865	229561	274880	7882.7	5473.01	9352.88	26433.3	27946.9	33433.7	6020.45	6102.16	8249.06	166750.402	141416.7909	148851.6281
MWSslk013	Tectoridin*	Flavonoids	Isoflavones	C22H22O11	463.12	301.09	462.1162	[M+H]+	1	611-40-5	C10533	293501	227925	219395	888585	943225	995749	1.38209e+07	1.37659e+07	1.34379e+07	1.07446e+07	1.10657e+07	1.05398e+07	7852635.476	9021318.712	10034485.85
Waptp05073	6,8-Dimethylapigenin-7-O-glucoside	Flavonoids	Flavones	C23H24O10	461.14	299.09	460.1369	[M+H]+	1	-	-	228472	224037	287065	5.53981e+06	5.20863e+06	6.09785e+06	3.97353e+07	4.33064e+07	3.67433e+07	2.70854e+07	3.08717e+07	3.30863e+07	17367011.17	21913818.24	20044267.98
Zmjp003291	Vitexin-2''-O-galactoside*	Flavonoids	Flavones	C27H30O15	595.17	433.12	594.1585	[M+H]+	2	-	-	226196	224840	276919	20487.9	17129.3	39316.1	226025	286998	284584	92852.2	92546.9	120738	112835.7525	192216.3073	118181.3133
ZBN0371	3,4-Methylenedioxyellagic Acid	Tannins	Tannin	C16H8O8	327.0141	311.9906	328.0219	[M-H]-	3	-	-	1.01099e+06	807626	748840	60237.7	155196	85819	29106.7	30128.7	45314.6	0	0	0	308641.68	247973.32	182302.7665
MWStz610	Diosmetin-7-O-glucoside*	Flavonoids	Flavones	C22H22O11	463.12	301.07	462.1162	[M+H]+	1	20126-59-4	-	180813	309386	234058	1.14969e+06	867586	1.00185e+06	1.32582e+07	1.33244e+07	2.15642e+07	1.01151e+07	1.07737e+07	1.25257e+07	7882048.44	9387145.076	15014017.39
Zbnp004170	Eriodictyol-3'-O-glucoside*	Flavonoids	Flavanones	C21H22O11	451.12	289.07	450.1162	[M+H]+	3	-	-	224311	226974	271735	0	0	0	568904	1.18137e+06	795449	1.05428e+06	920818	1.03174e+06	896587.2165	924085.2635	1029344.077
MWStz446	Isorhamnetin 7-O-glucoside	Flavonoids	Flavonols	C22H22O12	479.12	317.07	478.1111	[M+H]+	1	6743-96-0	-	253885	183715	272674	602884	588825	649445	8.46734e+06	8.32083e+06	8.51344e+06	2.45649e+07	2.73992e+07	2.6095e+07	12158714.57	13231492.82	12202168.65
Cmsp006026	Dihydrorhamnetin	Flavonoids	Flavanones	C16H14O7	319.08	167.03	318.074	[M+H]+	3	-	-	233477	256421	204845	0	0	0	0	0	0	0	0	0	82670.0255	94953.309	91604.487
MWSHY0089	5,4'-Dihydroxy-7-methoxyflavanone (Sakuranetin)	Flavonoids	Flavanones	C16H14O5	287.09	167.03	286.0841	[M+H]+	3	2957-21-3	C09833	247426	225708	219250	18464.7	10671.7	26014.7	41162.5	19266.4	32404.4	29549.7	37135.8	36343.4	101833.233	112264.888	135354.476
Hmgp003664	Apigenin-6-C-rhamnoside	Flavonoids	Flavones	C21H20O9	417.12	381.1	416.1107	[M+H]+	2	-	-	206867	234356	245772	41815.4	50533.1	82839.9	294513	449913	496207	45570.9	56570.8	14193.5	189096.876	202850.595	204647.212
Lmsn000842	4,6-(S)-Hexahydroxydiphenoyl-β-D-glucose	Tannins	Tannin	C20H18O14	481.06	301	482.0697	[M-H]-	3	36378-48-0	-	235822	250211	247775	107874	79417.6	95923.1	232305	215325	222357	3061.16	2802.8	2966.99	206596.0432	181492.3523	185602.2573
pmp000179	Andrographidine F	Flavonoids	Flavanones	C25H28O13	537.16	375.1	536.153	[M+H]+	3	113963-42-1	-	188408	292285	202028	4.8556e+07	5.28048e+07	5.93118e+07	6.64086e+06	9.02954e+06	6.50582e+06	1.49204e+07	1.91325e+07	1.28382e+07	19331461.21	19144143.35	20328085.51
Lmjp002906	Rhamnetin-3-O-Glucoside*	Flavonoids	Flavonols	C22H22O12	479.12	317.07	478.1111	[M+H]+	1	27875-34-9	-	245676	226010	197362	557389	657463	687276	7.91232e+06	8.79158e+06	7.75281e+06	4.11564e+07	4.11998e+07	4.14619e+07	13580661.56	20631074.59	20055264.16
MWSHY0023	Baicalein	Flavonoids	Flavones	C15H10O5	271.06	123.01	270.0528	[M+H]+	3	491-67-8	C10023	211939	219501	227489	185490	148897	190573	1.1947e+06	1.1439e+06	1.10318e+06	383257	428130	372947	363358.8947	361127.808	405821.178
Zbgp004340	Genistein-8-C-glucoside-O-apiosyl	Flavonoids	Isoflavones	C26H28O14	565.16	433.11	564.1479	[M+H]+	3	-	-	137559	365525	134990	2.76085e+06	2.60024e+06	2.43236e+06	8.26759e+06	1.45619e+07	8.84217e+06	2.5214e+07	3.5752e+07	3.30916e+07	26521404.99	27318328.54	17654735.08
MWSHC2072	4-Methoxymedicarpin	Flavonoids	Isoflavones	C17H16O5	301.11	137.06	300.0998	[M+H]+	2	22973-33-7	-	182355	231918	223357	0	0	0	0	0	0	0	0	0	117469.0155	112297.468	151867.422
Zbln004208	2α,3α-Epoxy-5,7,3',4'-tetrahydroxyflavan-(4β→8)-epicatechin	Tannins	Proanthocyanidins	C30H24O12	575.12	449.09	576.1268	[M-H]-	3	-	-	0	0	0	91051.7	102458	78858	0	0	0	0	0	0	10048.7255	13755.924	12938.019
Zmjp004311	Chrysosplenetin-4'-O-glucoside	Flavonoids	Flavonols	C25H28O13	537.1626	375.1106	536.153	[M+H]+	3	23279-19-8	-	198654	240026	197350	4.36697e+06	5.57181e+06	8.00223e+06	3.48962e+06	3.46596e+06	3.19704e+06	1.40785e+06	1.71707e+06	1.43698e+06	1449552.877	1482601.931	1735913.219
pmb0738	Tricin-7-O-(2''-Sinapoyl)glucoside	Flavonoids	Flavones	C34H34O16	699.19	331.08	698.1847	[M+H]+	1	-	-	139338	239461	256974	68633	109330	99013.6	0	0	0	1.78836e+06	1.43481e+06	1.54743e+06	511413.5985	532330.944	591368.237
mws0913	Kaempferol-3-O-galactoside (Trifolin)*	Flavonoids	Flavonols	C21H20O11	447.09	285.04	448.1006	[M-H]-	1	23627-87-4	C12626	231960	167768	235643	74564.6	84246	49923.3	0	0	0	3.24944e+06	2.85571e+06	3.0004e+06	1824667.884	1602822.277	1477878.221
pmp000008	5-Desmethylsinensetin	Flavonoids	Flavones	C19H18O7	359.11	344.09	358.1053	[M+H]+	3	21763-80-4	-	193079	209129	222946	0	0	0	0	0	0	0	0	0	90120.1645	100607.7715	101610.038
Safp008193	Kaempferol-3-O-Apiosyl-(1→2)-Galactoside*	Flavonoids	Flavonols	C26H28O15	581.15	287.06	580.1428	[M+H]+	1	-	-	267026	228911	127160	1.51208e+06	1.46548e+06	1.59138e+06	1.02503e+08	1.00075e+08	1.24163e+08	4.28644e+07	2.95667e+07	4.09763e+07	69679976.95	74208373.33	84071089.35
Hmgp002148	Nepetin-7-O-alloside*	Flavonoids	Flavones	C22H22O12	479.12	317.06	478.1111	[M+H]+	1	-	-	239653	246730	135384	502817	473120	458603	8.46571e+06	7.95934e+06	6.90904e+06	2.06361e+07	2.53448e+07	2.15142e+07	13223438.07	20516195.45	10649378.78
MWSHY0111	Calycosin-7-O-glucoside	Flavonoids	Isoflavones	C22H22O10	447.13	285.08	446.1213	[M+H]+	3	20633-67-4	-	211465	208907	198039	838193	845437	749046	2.4775e+06	3.09732e+06	2.40804e+06	8.98516e+06	8.43921e+06	8.29936e+06	3033867.561	3886674.378	3712317.737
Zbpp001992	Isorhamnetin-3-O-Glucoside*	Flavonoids	Flavonols	C22H22O12	479.12	317.07	478.1111	[M+H]+	1	5041-82-7	C22589	210551	205765	192189	589138	673115	768447	7.42745e+06	7.9843e+06	7.56637e+06	4.1718e+07	4.09465e+07	3.94575e+07	13233797.13	14694500.82	20988475.18
pmp000237	Apigenin-6-C-(2''-glucuronyl)xyloside	Flavonoids	Flavones	C26H26O15	579.13	283.06	578.1272	[M+H]+	3	-	-	325883	194737	78706.3	0	0	0	39275.2	16538	12668.7	0	0	0	117928.0195	154716.8	153368.043
Lajp006981	5,6-Dihydroxy-7-methoxy-3',4'-dioxymethylene-flavonoid	Flavonoids	Flavones	C17H12O7	329.07	243.07	328.0583	[M+H]+	3	-	-	205148	176838	209304	0	0	0	0	0	0	0	0	0	49345.3085	75848.897	60774.311
Hmlp005887	7-Hydroxy-3-(4-hydroxybenzylidene)chroman-4-one	Flavonoids	Other Flavonoids	C16H12O4	269.0808	151.04	268.0736	[M+H]+	3	110064-50-1	-	188080	177314	219574	0	0	0	17366.8	7906.32	6809.69	8778.28	9062.81	14988.2	53734.21	68900.534	74967.9705
mws1174	3-O-Acetylpinobanksin	Flavonoids	Flavanonols	C17H14O6	313.07	253.05	314.079	[M-H]-	3	52117-69-8	C16418	217791	170889	186320	26417.2	27980.3	24443.3	8276.16	6426.95	5836.95	9260.27	7258.12	7226.84	78792.527	73350.6415	51326.1975
Lmdn003665	Farrerol-5,7-di-O-glucoside	Flavonoids	Flavanones	C29H36O15	623.2	299.09	624.2054	[M-H]-	3	-	-	161008	183255	213231	12131.2	24144.9	19152.2	96949.7	88541.5	101837	90814.4	80246.7	64025.7	127154.941	118077.1315	125774.834
Wagp010678	5-Hydroxy-3,3',4',5',7-Pentamethoxyflavone*	Flavonoids	Flavonols	C20H20O8	389.12	359.08	388.1158	[M+H]+	3	5084-19-5	-	193626	201546	156042	0	0	0	0	0	0	0	0	0	51373.424	61342.2265	56797.8165
mws1176	Anhydroglycinol(3,9-Dihydroxypterocarpen)	Flavonoids	Isoflavones	C15H10O4	253.05	225.05	254.0579	[M-H]-	3	67685-22-7	C10200	171117	188022	190068	0	0	0	0	0	0	0	0	0	60030.5315	54895.579	51436.2055
MWSprf005	Mosloflavone; 5-Hydroxy-6,7-Dimethoxyflavone	Flavonoids	Flavones	C17H14O5	299.09	284.07	298.0841	[M+H]+	3	740-33-0	-	181422	179298	180255	0	0	0	0	0	0	0	0	0	134384.2475	121274.8005	99581.163
Labp004612	3,4'-Di-O-methylellagic acid	Tannins	Tannin	C16H10O8	331.05	299.02	330.0376	[M+H]+	3	57499-59-9	-	0	0	0	85033.6	51497.9	98507.1	75460	44437.4	51985	588079	264649	577563	265258.6055	123148.878	201202.006
Lmnp002494	Nepetin-8-C-[Xylosyl-(1-2)]-glucoside	Flavonoids	Flavones	C27H30O16	611.16	479.12	610.1534	[M+H]+	3	-	-	175803	166847	196433	236634	193357	234058	1.05605e+06	1.21747e+06	1.15529e+06	766308	1.11451e+06	928728	947774.344	1090402.39	1010113.055
Wagp009874	3',4'-Dihydroxy-5,6,7,8,5'-Pentamethoxyflavone	Flavonoids	Flavones	C20H20O9	405.12	375.07	404.1107	[M+H]+	3	-	-	188383	167667	180709	0	0	0	0	0	0	0	0	0	64821.495	69037.477	78661.6875
Lssp210436	Lupinifolin	Flavonoids	Flavanones	C25H26O5	407.18	287.06	406.178	[M+H]+	3	-	-	179003	175913	176859	0	0	0	0	0	0	0	0	0	120661.555	132728.7655	141001.876
Wagp010653	3,5,6,7,3',4'-Hexamethoxyflavone*	Flavonoids	Flavonols	C21H22O8	403.14	373.09	402.1315	[M+H]+	3	1251-84-9	-	183878	180957	160510	0	0	0	0	0	0	0	0	0	54055.126	58147.495	73878.047
MWSHY0157	4'-Hydroxy-2,4,6-trimethoxydihydrochalcone; Loureirin B*	Flavonoids	Chalcones	C18H20O5	317.14	181.09	316.1311	[M+H]+	2	119425-90-0	-	159925	160466	184809	25836.5	21385.9	6025.34	0	0	0	0	0	0	66450.572	62319.407	54031.935
MWSprf106	Artemetin (5-Hydroxy-3,3',4',6,7-pentamethoxyflavone)*	Flavonoids	Flavonols	C20H20O8	389.12	331.08	388.1158	[M+H]+	3	479-90-3	-	184759	179074	133452	0	0	0	0	0	0	0	0	0	37915.1625	48909.814	44603.714
MWStz424	Afrormosin (6,4'-Dimethoxy-7-Hydroxyisoflavone)	Flavonoids	Isoflavones	C17H14O5	299.09	284.07	298.0841	[M+H]+	3	550-79-8	C10199	170897	149802	175744	13249.9	8472.55	25136	0	0	0	0	0	0	98581.172	92313.908	69406.8285
MWStz528	3,5,6,7,8,4'-hexamethoxyflavone*	Flavonoids	Flavones	C21H22O8	403.14	373.1	402.1315	[M+H]+	3	34170-18-8	-	173431	165048	153886	0	0	0	0	0	0	0	0	0	48473.5325	59624.329	60726.784
Hamp007846	5,6,7,8-Tetramethoxyflavone	Flavonoids	Flavones	C19H18O6	343.12	313.07	342.1103	[M+H]+	1	-	-	152434	128149	196510	0	0	0	0	0	0	0	0	0	64072.432	64462.0585	73800.9925
Wbtp007858	7-O-Methyltectorigenin; 4',5-Dihydroxy-6,7-Dimethoxyisoflavone*	Flavonoids	Isoflavones	C17H14O6	315.09	282.05	314.079	[M+H]+	1	1096-58-8	-	152613	148543	168633	620198	608541	627215	1.64017e+07	1.64952e+07	1.67821e+07	1.28288e+06	1.31588e+06	1.28555e+06	551469.8267	574176.1458	511614.744
Lcfn086739	Scutellarein-7-O-glucoside	Flavonoids	Flavones	C21H20O11	447.09	284.03	448.1006	[M-H]-	1	26046-94-6	C17056	189274	121516	152778	187129	107383	138601	7.82737e+07	8.12198e+07	7.57836e+07	1.17335e+06	1.20426e+06	1.44768e+06	40746498.85	35075612.34	33870943.56
Qacp007785	6-Hydroxy-1,2,3,7-tetramethoxyxanthone	Flavonoids	Other Flavonoids	C17H16O7	333.1	303.05	332.0896	[M+H]+	3	64756-87-2	-	148154	162051	150039	0	0	0	0	0	0	0	0	0	75387.6545	76387.0045	59325.5135
Zmxp002867	Chrysoeriol-5,7-di-O-glucoside	Flavonoids	Flavones	C28H32O16	625.17	301.07	624.169	[M+H]+	1	-	-	144059	189736	123592	69281.3	69686	0	0	0	0	791172	856728	855119	378636.053	323824	360265.28
MWSmce415	Cirsimaritin (4',5-dihydroxy-6,7-dimethoxyflavone)*	Flavonoids	Flavones	C17H14O6	315.09	282.06	314.079	[M+H]+	1	6601-62-3	C17785	154871	150937	150098	596568	518932	589024	1.67002e+07	1.65767e+07	1.76175e+07	1.35735e+06	1.3734e+06	1.33817e+06	524210.0513	566049.7917	501651.9802
Zmdp008437	cannflavin B	Flavonoids	Flavones	C21H20O6	369.13	313.08	368.126	[M+H]+	3	76735-58-5	-	173220	137562	140004	1.90389e+06	1.82859e+06	2.30138e+06	972682	964786	1.04385e+06	2.45383e+07	2.60026e+07	2.5143e+07	3827133.038	3938170.996	3907411.667
Wasdp03644	Tricin-7-O-(6''-xylosyl)glucoside	Flavonoids	Flavones	C28H32O16	625.18	331.08	624.169	[M+H]+	2	-	-	107450	186434	150348	5.61087e+06	5.73215e+06	6.579e+06	4.75232e+06	6.07459e+06	5.39937e+06	8.70127e+06	1.3065e+07	1.13963e+07	7880921.929	8060942.466	7418987.873
Lmnp002741	Genkwanin-6-C-(2''-O-apiosyl)glucoside	Flavonoids	Flavones	C27H30O14	579.17	447.13	578.1636	[M+H]+	2	-	-	258155	61488.5	118807	57525.2	96829.2	46830.9	195821	160199	222523	381411	403371	375103	499467.7211	490721.3933	564424.8044
Wahp004841	Homoeriodictyol 7-O-glucoside*	Flavonoids	Flavanones	C22H24O11	465.14	303.09	464.1313	[M+H]+	3	-	-	144349	152123	127765	426019	419751	492608	1.21404e+07	1.00799e+07	1.20966e+07	1.07242e+07	1.30976e+07	1.02691e+07	4950680.191	7792983.422	9420562
Lmnp302744	5,3',4'-Trihydroxy-7,8-dimethoxyflavone-6-C-[apiosyl-(1-2)]-glucoside*	Flavonoids	Flavones	C28H32O16	625.18	493.14	624.169	[M+H]+	2	-	-	96480.2	159299	146258	765831	769733	820670	540509	591147	608445	915098	891817	1.2501e+06	528206.3498	399666.7861	769805.215
Lajp006054	Gardenin E 5-glucoside	Flavonoids	Flavones	C25H28O14	553.16	391.11	552.1479	[M+H]+	3	-	-	80829.2	157163	150558	0	0	0	0	0	0	0	0	0	13150.8115	20945.9215	21576.76
MWSHY0149	5-Hydroxyflavone	Flavonoids	Flavones	C15H10O3	239.07	137.03	238.063	[M+H]+	3	491-78-1	-	123682	125704	136389	10538.4	8406.94	8795.26	0	0	0	0	0	0	38749.487	55452.759	44302.6055
Lajp006279	5,3'-dihydroxy-6,7,4',5'-tetramethoxyflavone glucoside	Flavonoids	Flavones	C25H28O13	537.16	375.11	536.153	[M+H]+	2	-	-	136216	120882	122153	3.98074e+07	2.9613e+07	3.82496e+07	6.23249e+06	6.02717e+06	6.41923e+06	1.51433e+06	1.75936e+06	1.8506e+06	6340474.512	8761362.975	9214829.104
MWSHY0067	Quercetin-3-O-rutinoside (Rutin)*	Flavonoids	Flavonols	C27H30O16	611.16	303.05	610.1534	[M+H]+	1	153-18-4	C05625	135560	125457	114060	31312.8	14096.1	30531.4	1.5067e+06	1.20548e+06	1.45616e+06	2.47703e+07	2.5996e+07	2.72467e+07	13479699.61	16323113.69	17328449.32
Lmmp003091	Quercetin-3-O-(4''-O-glucosyl)rhamnoside	Flavonoids	Flavonols	C27H30O16	611.16	303.05	610.1534	[M+H]+	1	59262-54-3	C17563	154566	106450	98850.4	20882.1	33376.7	43354.7	1.63635e+06	1.234e+06	1.30373e+06	2.78431e+07	2.55824e+07	2.07951e+07	13096914.75	15546064.58	14937817.86
Lmjp003655	6-C-MethylKaempferol-3-glucoside*	Flavonoids	Flavonols	C22H22O11	463.12	301.08	462.1162	[M+H]+	1	-	-	112541	134053	112178	1.12578e+06	397508	496236	1.28066e+07	1.39233e+07	1.37433e+07	1.14963e+07	1.08088e+07	1.2141e+07	7990530.66	8930285.76	9905557.438
Zbsp004301	Quercetin-7-O-rutinoside*	Flavonoids	Flavonols	C27H30O16	611.16	303.05	610.1534	[M+H]+	1	147714-62-3	-	120456	149596	81732.7	0	0	0	1.17921e+06	972854	960485	1.94556e+07	2.17167e+07	1.94149e+07	11055913.31	12614352.65	12149525.65
pmp001013	1,2,3,6,7-Pentamethoxyxanthone	Flavonoids	Other Flavonoids	C18H18O7	347.11	332.09	346.1053	[M+H]+	3	-	-	116640	119799	108932	25362.6	17315.4	13857.9	37062.9	37135	35806.4	204322	189219	180153	95737.53575	85442.7825	73951.18889
pme1201	Phloretin	Flavonoids	Chalcones	C15H14O5	273.08	167.03	274.0841	[M-H]-	3	60-82-2	C00774	130643	107121	104286	19150.5	15878.1	14081.3	8255.91	13506.4	16740.5	22981.6	24979.5	22660.3	35409.077	30674.3735	36360.5065
MWSslk237	Hispidulin-7-O-glucoside(Homoplantaginin)*	Flavonoids	Flavones	C22H22O11	463.13	301.07	462.1162	[M+H]+	1	17680-84-1	C17762	126040	105848	109657	407134	429426	1.13262e+06	1.65261e+07	1.36721e+07	1.27885e+07	1.69628e+07	1.0607e+07	1.08062e+07	8585812.62	9249985.384	8557938.34
ZBN0292	Luteolin-4'-O-glucoside*	Flavonoids	Flavones	C21H20O11	447.0928	285.0344	448.1006	[M-H]-	1	6920-38-3	-	128872	95433.2	109957	208358	200561	225763	2.80421e+07	2.46768e+07	2.90338e+07	2.68549e+06	3.83159e+06	1.94859e+06	12507829.08	10866651.04	11017398.42
Zbsp004479	Luteolin-8-C-arabinoside	Flavonoids	Flavones	C20H18O10	419.0943	383.074	418.0895	[M+H]+	3	-	-	121896	83036.8	128398	76410.7	34384.5	70611.9	45150.1	39159.3	19291.3	159746	141621	145582	102732.168	88500.5664	109819.71
Cmxn004016	Dihydromarein	Flavonoids	Chalcones	C21H24O11	451.13	289.08	452.1319	[M-H]-	3	-	-	109292	113431	109138	71711	57879.9	18035.6	45431.7	35543.3	39410.8	236275	307549	232375	153349.91	153534.316	172436.4
Lmfn004036	Morin 3-alpha-L-lyxopyranoside	Flavonoids	Flavonols	C20H18O11	433.08	300.03	434.0849	[M-H]-	1	-	-	182282	71240	74225.1	131521	14169.1	18140.3	165921	193513	163317	1.37772e+06	1.34589e+06	1.23048e+06	874733.1155	879629.3385	774609.5275
pmp000593	Luteolin-7-O-rutinoside*	Flavonoids	Flavones	C27H30O15	595.17	287.06	594.1585	[M+H]+	1	3563-98-2	-	100498	191413	28980.6	434728	422765	430558	4.0978e+07	6.55731e+07	3.70443e+07	5.21494e+07	4.37925e+07	5.61791e+07	41322106.39	38596267.42	39741046.58
Zblp004362	Kaempferol-3-O-robinobioside(Biorobin)*	Flavonoids	Flavonols	C27H30O15	595.17	287.06	594.1585	[M+H]+	1	17297-56-2	-	155274	107253	53450.6	623689	700785	687089	4.41541e+07	3.56479e+07	4.61975e+07	8.00523e+06	6.48146e+06	5.36684e+06	14759205.94	21793726.45	30469092.33
MWSHY0080	Luteolin-7-O-neohesperidoside (Lonicerin)*	Flavonoids	Flavones	C27H30O15	595.1658	287.0584	594.1585	[M+H]+	1	25694-72-8	C12630	143749	105585	64539.6	620472	976285	1.13561e+06	4.3899e+07	4.65039e+07	4.75839e+07	6.21253e+07	6.03076e+07	6.19662e+07	38482953.35	43530430.32	50852550.56
WaYn004793	Isosakuranetin 7-Alpha-L-Arabinofuranosyl-(1→6)-Glucoside	Flavonoids	Flavanones	C27H32O14	579.17	285.08	580.1792	[M-H]-	3	-	-	110656	92867.2	110247	321278	343931	316842	2.77025e+07	3.07681e+07	2.75034e+07	5.22177e+06	5.60487e+06	5.1514e+06	21506073.12	16276157.13	18116497.56
mws0054	Catechin	Flavonoids	Flavanols	C15H14O6	289.07	245.08	290.079	[M-H]-	3	154-23-4	C06562	137134	107643	68362.3	407729	517791	542102	6345.97	19008.4	35646.3	142829	27294.3	53130.5	163863.3505	127018.91	130632.373
ZBN0147	Laricitrin-3-O-xyloside	Flavonoids	Flavonols	C21H20O12	463.0877	331.0474	464.0955	[M-H]-	3	-	-	106014	94424.2	109923	88737.9	115718	124056	2.9396e+06	3.36965e+06	3.42153e+06	371562	287908	289434	1330560.441	1203526.257	1394272.418
MWSHY0112	Xanthohumol	Flavonoids	Chalcones	C21H22O5	355.15	179.04	354.1467	[M+H]+	3	6754-58-1	C16417	95504.3	105317	107060	25705	29776.4	20636.8	23468.7	22194.4	24038.3	38489	33501.6	28951.2	66204.0165	63273.3196	67054.98873
Hmlp007296	2,4-dihydroxy-4'-methoxychalcone	Flavonoids	Chalcones	C16H14O4	271.1	151.04	270.0892	[M+H]+	3	-	-	91783	127385	88590.8	0	0	0	0	0	0	0	0	0	58604.7325	58775.3145	61139.9315
mws0089	Kaempferol-7-O-glucoside*	Flavonoids	Flavonols	C21H20O11	447.09	285.04	448.1006	[M-H]-	1	16290-07-6	-	76905.1	98327.1	131451	528669	542565	474357	2.66532e+07	2.82334e+07	2.93931e+07	4.46297e+06	4.17285e+06	3.36426e+06	12750668.73	10107645.94	10759844.59
pmp000410	Mirificin	Flavonoids	Isoflavones	C26H28O13	549.1603	297.0758	548.153	[M+H]+	3	103654-50-8	-	111274	93330.4	98590.2	0	0	0	0	0	0	57413.4	69090	66498	49210.361	40388.195	41858.76
MWSslk254	Kaempferol-3-O-glucorhamnoside*	Flavonoids	Flavonols	C27H30O15	595.166	287.0598	594.1585	[M+H]+	1	40437-72-7	-	77962.6	133056	73325.2	1.20538e+06	649955	650890	4.18986e+07	3.77988e+07	4.60477e+07	6.23457e+06	8.8565e+06	5.03743e+06	16737894.33	19246150.99	30478688.16
Lcyp000677	Prunetin-4'-O-glucoside(Prunitrin)*	Flavonoids	Isoflavones	C22H22O10	447.13	285.08	446.1213	[M+H]+	1	154-36-9	-	76693.8	144153	61029.4	1.24329e+07	8.85563e+06	8.12014e+06	6.89078e+07	5.88578e+07	4.29561e+07	0	0	0	37926317.31	39197138.94	76069341.63
MWSHY0123	Wogonin (5,7-Dihydroxy-8-Methoxyflavone)	Flavonoids	Flavones	C16H12O5	285.08	270.06	284.0685	[M+H]+	3	632-85-9	C10197	87244.7	86108.4	106366	9311.61	10450.3	14409.2	375640	399089	387117	76057.6	80857.2	83063.1	191331.3443	174458.7987	212175.7004
Lmnp202744	Cirsiliol-8-C-(2''-Xylosyl)glucoside*	Flavonoids	Flavones	C28H32O16	625.18	493.14	624.169	[M+H]+	2	-	-	67234.4	123002	88249.2	153367	297706	302288	133336	543646	140981	415672	354992	339847	307433.6998	299846.4416	351857.561
Hmcn001884	6-Hydroxyluteolin 5-glucoside*	Flavonoids	Flavones	C21H20O12	463.09	301.03	464.0955	[M-H]-	1	-	-	100305	100109	74286.6	3.63032e+06	3.4733e+06	3.66151e+06	869873	804824	766141	3.37523e+07	3.37404e+07	3.11848e+07	18620902.95	18461425.04	17501390.37
WaYn005089	Neosakuranin	Flavonoids	Chalcones	C22H24O10	447.13	285.08	448.1369	[M-H]-	2	31187-54-9	-	123154	69139.2	81879.4	179176	401918	470587	2.88222e+07	2.66593e+07	2.49744e+07	4.03732e+06	2.96349e+06	3.62356e+06	9825102.704	12170537.24	11136129.48
pmp001164	Iristectorin B	Flavonoids	Isoflavones	C23H24O12	493.13	316.1	492.1268	[M+H]+	3	94396-09-5	-	127568	140791	2537.54	497516	314113	542799	4.20572e+06	4.2992e+06	4.33581e+06	9.85617e+06	1.10962e+07	9.78711e+06	3781060.457	4215637.013	6201986.031
Wbtp008597	1,3,7-trihydroxy-4-prenylxanthone	Flavonoids	Other Flavonoids	C18H16O5	313.11	257.05	312.0998	[M+H]+	3	-	-	86353.1	97236.6	84753.6	0	0	0	0	0	0	0	0	0	34356.6865	41146.0205	41238.9365
Zmdn002049	Epicatechin-4'-O-β-D-glucopyranoside*	Flavonoids	Flavanols	C21H24O11	451.13	289.07	452.1319	[M-H]-	3	-	-	100462	85552.6	80703.9	682236	858374	733865	0	0	0	48555.5	55777	58534.6	107700.32	96200.4715	95438.9745
Lmpp003789	Cyanidin 3-O-(6-O-p-coumaroyl)glucoside	Flavonoids	Anthocyanidins	C30H27O13+	595.14	287.06	595.1446	[M]+	3	-	C12095	163081	64495	38272.3	677776	714584	589462	9.1549e+07	4.79848e+07	1.01473e+08	1.08308e+07	8.65177e+06	1.09728e+07	29598342.53	41841205.05	42072249.09
mws4183	Quercetin-3-O-arabinoside	Flavonoids	Flavonols	C20H18O11	433.08	300.03	434.0849	[M-H]-	2	22255-13-6	-	136605	62245.9	62315.8	88155.3	16018.1	20814.2	164669	151144	153917	1.16771e+06	913052	1.01417e+06	975004.272	849282.164	665596.1605
mws1454	Persicoside	Flavonoids	Flavanones	C23H26O11	477.14	315.09	478.1475	[M-H]-	3	28978-03-2	-	88044.4	88959.2	79909.4	148556	149433	128128	1.40258e+06	1.23717e+06	1.45973e+06	6.25762e+06	7.51133e+06	6.46724e+06	3598821.673	3875056.963	3709279.98
Zmcp003989	Kaempferol-3-O-rhamnosyl(1→2)glucoside	Flavonoids	Flavonols	C27H30O15	595.16	287.05	594.1585	[M+H]+	1	-	-	90611	143890	19543.9	519602	434264	441808	3.46997e+07	3.80151e+07	2.90583e+07	4.17422e+07	4.30608e+07	4.19229e+07	37909036.24	37010862.03	33500818.73
Hmcp001829	Quercetin-3,7-Di-O-rhamnoside	Flavonoids	Flavonols	C27H30O15	595.16	303.04	594.1585	[M+H]+	2	28638-13-3	-	65698	98985.6	86383.6	0	0	0	0	0	0	26456	23733.5	34685.4	35983.74647	19049.07663	24328.19317
MWStz547	Yuanhuanin*	Flavonoids	Flavones	C22H22O11	463.12	301.08	462.1162	[M+H]+	1	83133-14-6	-	69328.4	87019.3	91172.7	366765	441258	462580	1.29796e+07	1.3842e+07	1.40891e+07	1.68554e+07	1.08815e+07	1.18618e+07	7744807.711	8877649.391	8952729.142
MWSslk185	5-Demethylnobiletin; 5-Hydroxy-6,7,8,3',4'-Pentamethoxyflavone*	Flavonoids	Flavones	C20H20O8	389.12	359.08	388.1158	[M+H]+	3	2174-59-6	-	82802.5	97344.6	66685	0	0	0	0	0	0	0	0	0	24655.4065	19517.116	27583.8005
Zblp007976	5,7,4'-Trihydroxyflavone	Flavonoids	Flavones	C15H12O5	273.08	137.02	272.0685	[M+H]+	3	-	-	100121	82994.6	62534.1	15551.9	24833.4	27512.3	0	0	0	29661.9	27902.6	35724.8	51177.261	64777.4155	53223.11635
MWS20148	Apigenin-4'-O-glucoside*	Flavonoids	Flavones	C21H20O10	433.1129	271.0736	432.1056	[M+H]+	1	20486-34-4	-	101046	78838.1	63314.7	278701	404948	302018	5.03243e+07	5.82563e+07	4.84555e+07	8.46629e+06	6.72707e+06	6.46664e+06	17259394.86	19573117.86	16251186.2
ZBN0426	6-Hydroxykaempferol-7-O-glucoside*	Flavonoids	Flavonols	C21H20O12	463.0876	301.04	464.0955	[M-H]-	1	-	-	84660.6	72754.1	84977.8	4.52062e+06	4.44079e+06	4.97459e+06	1.16119e+06	1.0957e+06	997262	4.61804e+07	4.17025e+07	4.16014e+07	23708008.74	21847535.64	22655834.29
Lmsp009300	5,6-Dihydroxy-7,4'-dimethoxyflavone (Ladanein)	Flavonoids	Flavones	C17H14O6	315.09	272.07	314.079	[M+H]+	3	10176-71-3	-	70394.7	81636	89889.2	40229.5	32351.3	39127.2	387296	464198	452460	43863.5	31963.3	38232.3	55998.8336	49452.192	39171.2525
Wasyqp2670	Epicatechin 3-Glucoside	Flavonoids	Flavanols	C21H24O11	453.14	139.04	452.1319	[M+H]+	2	-	-	91044.2	83330.6	66032.2	83059.6	125057	81539.8	10908.3	13580	12396.5	30804.7	21324.3	20098.4	45300.911	50584.643	47982.08025
Hmgp001902	Pectolinarigenin-7-O-glucoside	Flavonoids	Flavones	C23H24O11	477.14	315.09	476.1319	[M+H]+	3	-	-	47555.7	100116	91719.3	2.79963e+06	1.67691e+06	3.03256e+06	1.85031e+07	2.35097e+07	1.80445e+07	1.45501e+07	1.39423e+07	1.70287e+07	11519924.67	11793836.72	10970601.64
HJAP005	Laricitrin-3-O-glucoside*	Flavonoids	Flavonols	C22H22O13	495.11	333.07	494.106	[M+H]+	3	39986-90-8	-	85319.1	66229.2	85326	0	0	0	0	0	0	406807	363365	363210	217368.858	228796.4285	134300.733
Zajn002491	Catechin 4'-O-beta-D-glucopyranoside*	Flavonoids	Flavanols	C21H24O11	451.12	289.07	452.1319	[M-H]-	3	-	-	86594.9	65912.3	82555.1	630426	847150	708986	0	0	0	0	0	0	58991.5785	63802.1015	73313.695
pmp000579	Diosmetin-7-O-galactoside*	Flavonoids	Flavones	C22H22O11	463.12	301.07	462.1162	[M+H]+	1	-	-	100835	60609	71846.6	458768	406696	401536	1.28529e+07	1.30896e+07	17839308	1.08419e+07	1.06493e+07	1.14903e+07	8757473.76	8675020.016	16231048.99
MWStz585	Nepetin-7-glucoside	Flavonoids	Flavones	C22H22O12	477.1	315.05	478.1111	[M-H]-	1	569-90-4	-	93689.6	51551.1	87867.5	519609	212912	549790	6.05115e+06	4.81424e+06	5.50475e+06	2.88999e+06	3.21295e+06	2.93058e+06	4617853.044	3878069.076	3455971.659
Lmsp011263	6-Hydroxy-5,7,4'-trimethoxyflavone	Flavonoids	Flavones	C18H16O6	329.1	268.08	328.0947	[M+H]+	1	6938-19-8	C14985	76905.9	73553.6	81106	135769	116858	149452	1.71466e+06	1.7654e+06	1.76286e+06	60438.5	58588.3	63869.2	283278.3162	315508.545	306275.5102
Lmzp002365	Hesperetin-7-O-glucoside*	Flavonoids	Flavanones	C22H24O11	465.14	303.09	464.1319	[M+H]+	3	31712-49-9	C16422	73673.9	56353.3	100677	424171	400241	465153	1.37758e+07	8.91771e+06	1.15244e+07	1.07538e+07	1.1615e+07	1.00118e+07	4191121.092	7416016.147	9289747.291
ZBN0209	Kaempferol-4'-O-glucoside*	Flavonoids	Flavonols	C21H20O11	447.0927	285.0406	448.1006	[M-H]-	1	52222-74-9	-	82485.5	93358.7	51654.8	171030	171714	216610	2.52463e+07	3.03211e+07	2.83381e+07	4.80181e+06	9.44411e+06	5.51979e+06	12902150.7	9597406.595	9087439.671
Wagp010987	Gossypetin 3,7,8,3',4'-pentamethyl ether*	Flavonoids	Flavonols	C20H20O8	389.12	359.08	388.1158	[M+H]+	3	-	-	87838.6	84499	53825	0	0	0	0	0	0	0	0	0	18114.9085	25934.777	20978.1005
Laxp004783	Abrusin	Flavonoids	Flavones	C23H24O11	477.14	315.09	476.1319	[M+H]+	3	-	-	120189	9480.05	94195.5	677743	705186	751043	9.86269e+06	1.63472e+07	1.0352e+07	1.42867e+07	1.52298e+07	1.65497e+07	10325665.26	9454269.061	9119267.977
MWStz454	Cannabiscitrin	Flavonoids	Flavonols	C21H20O13	479.08	317.03	480.0904	[M-H]-	1	520-14-9	-	63623	62981.2	93893.5	1.32063e+06	1.78939e+06	1.46632e+06	0	0	0	0	0	0	140350.139	173547.359	153434.336
pmp000110	7-Hydroxy-3,5,6,8-tetramethoxyflavone*	Flavonoids	Flavonols	C19H18O7	359.11	344.09	358.1053	[M+H]+	3	-	-	79398.3	54454.5	82107.2	10144.5	10835.1	26382.1	0	0	0	0	0	0	27095.205	27545.4275	26861.939
MWStz681	Neoliquiritin*	Flavonoids	Flavanones	C21H22O9	417.12	255.07	418.1264	[M-H]-	3	5088-75-5	-	87843.1	68275.1	59754.9	121783	121490	111952	101973	155782	57340.9	290512	316487	305661	178445.4668	170293.1246	121393.566
mws0043	Nobiletin (5,6,7,8,3',4'-Hexamethoxyflavone)	Flavonoids	Flavones	C21H22O8	403.14	373.1	402.1315	[M+H]+	3	478-01-3	C10112	62218.4	71416	81514.2	11591	15298.7	14699.5	8563.14	9559.52	3838.08	6471.78	8241.4	7242.48	18927.0976	30319.01689	27019.92533
Zmhn001934	Polygonimitin B*	Flavonoids	Other Flavonoids	C21H22O9	417.12	255.07	418.1264	[M-H]-	3	-	C17809	52946.1	100784	61195.2	135468	106396	187056	69443.7	99272.9	68667.6	265123	294063	310007	148470.808	125963.4096	137521.6368
ZBN0145	Quercetin-3-O-sambubioside*	Flavonoids	Flavonols	C26H28O16	595.1299	300.0289	596.1377	[M-H]-	1	83048-35-5	C12637	101450	34552.9	78801.6	234352	246003	269465	1.03228e+07	8.6199e+06	8.87816e+06	2.20836e+07	2.03249e+07	1.99775e+07	21956073.56	20693407.95	17259635.68
pme0436	Procyanidin B3	Tannins	Proanthocyanidins	C30H26O12	577.14	407.08	578.1424	[M-H]-	3	23567-23-9	-	0	0	0	30444.5	46034.2	50147.1	0	0	0	0	0	0	19436.761	22077.43	17914.362
MWSHY0047	5,7,4'-Trimethoxyflavone	Flavonoids	Flavones	C18H16O5	313.11	269.08	312.0998	[M+H]+	2	5631-70-9	-	57425.7	70920.6	81060.6	88403.9	72151.1	77870.9	8711.89	5161.13	12293.7	66547.8	65051.2	83748.6	43113.58	40066.782	46182.112
Lmsp004670	Kaempferol-3-O-glucoside-7-O-rhamnoside*	Flavonoids	Flavonols	C27H30O15	595.17	287.06	594.1585	[M+H]+	1	2392-95-2	-	51911.8	135568	10839.8	645906	1.08255e+06	599305	4.7317e+07	3.77189e+07	5.05674e+07	6.32696e+06	8.05679e+06	5.83067e+06	18767565.11	19135918.25	30275394.95
Wbtp007636	1,3,5-trihydroxy-2-prenylxanthone	Flavonoids	Other Flavonoids	C18H16O5	313.11	257.05	312.0998	[M+H]+	3	-	-	60103.5	65899.7	72299.5	4.43355e+06	4.0176e+06	4.56546e+06	3.71262e+06	3.79163e+06	3.24105e+06	616623	675489	611784	1466252.005	1585842.698	1498504.915
MWSHY0201	Kaempferol-3,7-O-dirhamnoside (Kaempferitrin)	Flavonoids	Flavonols	C27H30O14	579.17	287.06	578.1636	[M+H]+	2	482-38-2	C16981	49315.5	74462.8	72229.4	0	0	0	30741.8	53623.1	42075.1	65823	75144.1	50892.1	33746.36	40011	70096.389
Wagp007236	7-Hydroxy-3',4',5,6-tetramethoxyflavone*	Flavonoids	Flavones	C19H18O7	359.11	344.09	358.1053	[M+H]+	3	40983-99-1	-	63120.8	79075.1	53337.6	15266.1	12081.4	16401	0	0	0	0	0	0	20600.057	16661.88229	18358.117
ZBN0235	Chrysoeriol-7-O-(2''-O-glucuronyl)glucoside	Flavonoids	Flavones	C28H30O17	637.1405	299.0525	638.1483	[M-H]-	3	-	-	78306.3	65802.1	48406.2	9980.02	21159.9	18478.9	104861	60432.9	94659.6	0	0	0	71181.282	55009.5575	44441.3015
MWSHY0135	Isorhamnetin-3-O-rutinoside (Narcissin)*	Flavonoids	Flavonols	C28H32O16	625.18	317.08	624.169	[M+H]+	1	604-80-8	C16060	102882	74981.7	14566.7	0	0	0	103461	97451.6	37090.9	2.021e+06	1.99701e+06	2.08328e+06	898581.917	972056.4535	824204.758
MWSHY0021	Apigenin-7,4'-dimethyl ether	Flavonoids	Flavones	C17H14O5	299.09	256.07	298.0841	[M+H]+	1	5128-44-9	C10019	55328.4	70702.6	65552.5	10562.4	9783.53	12636.9	353189	349256	357463	0	0	0	76941.567	75725.812	73681.668
Xmgp006913	2,4,2',4'-tetrahydroxy-3'-prenylchalcone	Flavonoids	Chalcones	C20H20O5	341.14	137.06	340.1311	[M+H]+	3	-	-	34625.9	65284.8	88522.6	357231	265864	378118	151277	138159	141115	0	0	0	128473.3955	96847.9135	138531.0655
HJAP120	Rhamnetin-3-O-Rutinoside*	Flavonoids	Flavonols	C28H32O16	625.17	317.07	624.169	[M+H]+	1	-	-	127018	43573.7	16956.2	0	0	0	0	0	0	2.35393e+06	2.09179e+06	2.1659e+06	874132.2255	872783.939	1009469
Zblp002828	Peonidin-3-O-arabinoside	Flavonoids	Anthocyanidins	C21H21O10+	433.11	301.07	433.1129	[M]+	3	-	-	59544	65826	61677.4	0	0	0	60070.8	45273.4	30866.4	122564	115497	157999	74224.75	73806.259	80594.6845
MWSslk002	Sophoricoside*	Flavonoids	Isoflavones	C21H20O10	433.11	271.06	432.1056	[M+H]+	1	152-95-4	-	48862.4	76220.4	57442.8	377749	346183	381622	5.36989e+07	4.93189e+07	5.73911e+07	8.56373e+06	8.70383e+06	8.94553e+06	17103022.83	17037178.95	19776558.63
Zbsp003661	4',5-Dihydroxy-3,3',7-Trimethoxyflavone; Pachypodol	Flavonoids	Flavones	C18H16O7	345.1	315.05	344.0896	[M+H]+	1	33708-72-4	C10117	58613.3	50773.3	71182.2	63103.2	43472.4	71225.7	384948	420031	438875	1.10599e+07	1.32632e+07	1.34653e+07	3445688.99	2847941.734	2721189.328
Hmxp008844	Gardenin A	Flavonoids	Flavones	C21H22O9	419.1326	404.11	418.1264	[M+H]+	3	21187-73-5	-	63608.6	60770.6	55959.3	0	0	0	0	0	0	0	0	0	48874.7665	50437.8535	47748.0745
Smsn005712	Persicarin (Isohamnetin-3-O-sulfate)	Flavonoids	Flavonols	C16H12O10S	395.01	315.05	396.0151	[M-H]-	3	549-31-5	-	49326.1	74108.9	56144.4	945770	964917	1.14656e+06	24625.3	23385.8	20861.6	0	0	0	224740.036	187793.7225	113193.087
MWSprf050	Methylhesperidin	Flavonoids	Flavanones	C29H36O15	625.21	317.1	624.2054	[M+H]+	3	11013-97-1	C17393	97804.6	44134.6	30231.5	48107.3	21469.2	21690.5	93484.2	109730	152454	1.51358e+06	1.89475e+06	1.8998e+06	802367.3801	751387.156	1444776.401
Rfn072621	6-Hydroxyluteolin 7-rutinoside	Flavonoids	Flavones	C27H30O16	609.15	301.04	610.1534	[M-H]-	1	-	-	94637.5	38574.3	38277.9	23999.7	32553	26122.7	116633	291875	111069	2.6881e+06	2.5404e+06	2.07936e+06	2223395.906	1710410.121	1555353.779
Lmfp004055	Morin-3-O-xyloside*	Flavonoids	Flavonols	C20H18O11	435.09	303.05	434.0849	[M+H]+	3	-	-	114333	47716.5	8796.85	0	0	0	0	0	0	555171	416634	437097	205668.942	248494.5065	288132.724
pmp000825	Kuwanon D	Flavonoids	Other Flavonoids	C25H26O6	423.18	299.16	422.1729	[M+H]+	3	67172-84-3	-	48675.5	65565.9	55683.9	257278	249210	283276	137413	133855	141820	1.00747e+06	890740	842381	168884.4005	180002.061	175393.4695
MWSHY0189	Apigenin-7-O-glucoside(Cosmosiin)*	Flavonoids	Flavones	C21H20O10	433.11	271.07	432.1056	[M+H]+	1	578-74-5	C04608	29791.8	85057.5	53318.7	742450	560260	754367	4.88975e+07	5.54813e+07	4.847e+07	6.16315e+06	7.79387e+06	5.97131e+06	16811324.86	18303553.07	17071255.08
pmb3014	Luteolin-7-O-(6''-eudesmyl)glucoside	Flavonoids	Flavones	C31H30O15	641.15	285.3	642.1585	[M-H]-	3	-	-	51226	63313.1	53168.2	0	0	0	0	0	0	63763.7	23732.3	59192.5	68545.277	59779.003	71464.869
MWSmce714	Wushanicaritin	Flavonoids	Flavonols	C21H22O7	387.14	313.07	386.1366	[M+H]+	2	521-45-9	-	56644.3	52334.1	56906.7	157981	145986	180266	18488.5	21929.8	20351.7	972060	842409	817806	186722.6964	202852.8684	195161.428
Waqkp03287	Chrysoeriol 7-O-Neohesperidoside*	Flavonoids	Flavones	C28H32O15	609.18	301.07	608.1736	[M+H]+	3	-	-	63562.6	41936.3	58026.9	54200.6	153129	206473	2.20489e+06	1.50321e+06	1.81271e+06	1.8456e+06	3.25662e+06	3.39816e+06	1749576.319	2083888.172	2167981.257
Lmlp005236	Dihydrokaempferol-3-O-glucoside*	Flavonoids	Flavanonols	C21H22O11	451.12	289.08	450.1162	[M+H]+	3	31049-08-8	-	29091.5	92195.5	41097	204184	222206	208019	3.93892e+06	4.75107e+06	3.63641e+06	3.02922e+06	1.0403e+06	1.01224e+06	3127785.694	2410263.516	3659708.145
Zapp009018	2',6'-dimethoxy-4,4'-di-hydroxychalcone*	Flavonoids	Chalcones	C17H16O5	301.11	181.05	300.0998	[M+H]+	3	123316-64-3	-	43062.6	59437.3	59670.9	0	0	0	0	0	0	0	0	0	158439.9015	182025.0125	174500.3685
pmp000416	3'-Methoxydaidzein	Flavonoids	Isoflavones	C16H12O5	285.08	229.09	284.0685	[M+H]+	2	21913-98-4	-	51163.6	59910.3	51005.4	0	0	0	234977	209209	234252	43909.3	43537.3	57326.1	120229.212	117611.2835	117409.9475
Lmsp009013	4',6-Dihydroxy-5,7-dimethoxyflavanone	Flavonoids	Flavanones	C17H16O6	317.1	197.05	316.0947	[M+H]+	3	6951-57-1	C14969	69345.4	44348.4	46377.4	11758	5885.63	13686.7	71703.9	58154.4	54959.6	388424	356604	410383	69822.0595	60412.6275	63542.115
MWSHY0064	Isorhamnetin-3-O-neohesperidoside*	Flavonoids	Flavonols	C28H32O16	625.1737	317.0652	624.169	[M+H]+	1	55033-90-4	-	94197.7	41127.1	21141.4	0	0	0	80671.6	17910.5	77211.5	1.91261e+06	2.27681e+06	1.94132e+06	1032135.956	984879.649	988300
pmf0516	Mangiferin	Flavonoids	Other Flavonoids	C19H18O11	421.08	301.05	422.0849	[M-H]-	3	4773-96-0	C10077	35325.7	57520.1	63129	192433	196584	362935	464236	366870	489235	102119	128136	91319.3	242408.52	251870.3214	210870.6929
Zmdp008296	6-prenylapigenin	Flavonoids	Flavones	C20H18O5	339.12	283.06	338.1154	[M+H]+	3	68097-13-2	-	52564.7	47975.8	54933	91318.3	101190	71651.1	0	0	0	173479	126707	110217	39151.9815	37374.125	31640.6505
Wbtp007429	4,8-dihydroxy-7-methoxy-6-(3-methylbut-2-en-1-yl)furo[3,2-b]xanthen-5-one	Flavonoids	Other Flavonoids	C21H18O6	367.12	311.06	366.1103	[M+H]+	3	-	-	43076.8	65258.2	46944.8	628510	582860	660201	0	0	0	139722	193826	171199	257843.069	226561.007	236705.6705
Zbzp003056	Isoorientin-7-O-glucoside*	Flavonoids	Flavones	C27H30O16	611.17	449.11	610.1534	[M+H]+	2	-	-	42355.9	50061.6	62470.8	0	0	0	0	0	0	521169	529700	488156	182244.637	188874.215	136851.0375
Lmtp004044	Quercetin-3-O-apiosyl(1→2)galactoside*	Flavonoids	Flavonols	C26H28O16	597.14	303.04	596.1377	[M+H]+	2	-	-	68695.6	32237.9	53263	358762	293840	323101	1.44249e+07	1.81475e+07	1.56402e+07	4.08365e+07	3.47611e+07	3.83319e+07	18839038.24	25629292.3	27987173.41
Lmgp004474	Genistein 7-O-rutinoside	Flavonoids	Isoflavones	C27H30O14	579.17	271.06	578.1636	[M+H]+	3	-	-	60108.3	51517	41714.5	74779.1	68876.4	107487	280335	223051	302245	577377	449015	577663	541422.8472	322680.3765	630750.2269
Lcfp007308	5,7-Dihydroxy-3,3',4',5'-tetramethoxyflavone*	Flavonoids	Flavones	C19H18O8	375.11	345.06	374.1002	[M+H]+	1	14585-04-7	-	45790.4	57174.4	50217.5	2.019e+06	1.78718e+06	1.78615e+06	241048	270576	296104	403081	347577	409608	366676.3792	341863.33	358120.025
MWSN0159	4',5-Dihydroxyflavone	Flavonoids	Flavones	C15H10O4	253.0501	117.0336	254.0579	[M-H]-	3	6665-67-4	-	52078	49242.3	50711.4	0	0	0	0	0	0	0	0	0	18999.516	17428.5985	16042.317
MWSHY0139	Licoisoflavone A*	Flavonoids	Isoflavones	C20H18O6	355.12	299.06	354.1103	[M+H]+	3	66056-19-7	C10486	47516.3	40341.6	64170.6	0	0	0	0	0	0	0	0	0	24432.041	25198.763	23262.088
MWStz436	3'-Methoxydaidzin*	Flavonoids	Isoflavones	C22H22O10	447.13	285.08	446.1213	[M+H]+	3	200127-80-6	-	55525	65600.4	30793.5	1.30324e+06	1.0167e+06	1.30894e+06	4.48848e+06	5.35348e+06	4.82163e+06	1.20075e+07	1.31735e+07	1.28103e+07	7968563.544	6566540.352	7482464.874
Zbkp007941	Luteone*	Flavonoids	Isoflavones	C20H18O6	355.12	299.06	354.1103	[M+H]+	3	41743-56-0	C10498	48724.7	55095.7	47387.8	0	0	0	0	0	0	0	0	0	24901.369	30490.9965	31037.68
Lamp005061	Odoratin 7-malonyl glucoside	Flavonoids	Isoflavones	C26H26O14	563.14	315.09	562.1317	[M+H]+	3	-	-	24979.1	56694.7	65896.9	68385.1	48204.6	56339.4	4.68154e+06	5.631e+06	4.69501e+06	3.92711e+06	4.37607e+06	4.5224e+06	2296056.425	2336123.96	2317122.971
MWStz362	Ayanin*	Flavonoids	Flavonols	C18H16O7	345.1	330.08	344.0896	[M+H]+	2	572-32-7	C04444	53957.3	41653.6	51846.8	16330.8	23084.3	27401.3	45922.9	32762.4	26563	124602	119699	276552	49522.79143	52183.68617	52454.43857
Waqkn03963	Chrysoeriol 5-O-beta-D-glucopyranosyl-(1→2)-O-[alpha-L-rhamnopyranosyl-(1→6)]-beta-D-glucopyranoside	Flavonoids	Flavones	C34H42O20	769.22	299.06	770.2269	[M-H]-	2	-	-	49490.8	46090.2	51124	98694.4	103549	93751	87656.3	68871.5	55359.5	227178	193564	220439	142374.6006	140009.7155	150358.5952
pmp000417	Daidzein-4'-O-glucoside*	Flavonoids	Isoflavones	C21H20O9	417.12	255.07	416.1107	[M+H]+	2	-	-	68353.8	37177	40879.9	645126	522499	751615	2.47431e+06	2.6025e+06	2.01632e+06	4.17686e+06	4.88164e+06	4.78808e+06	3050704.841	3037610.472	2926511.673
HJN104	Dihydromyricetin-3-O-glucoside	Flavonoids	Flavanonols	C21H22O13	481.14	319.08	482.106	[M-H]-	3	-	-	41213.6	33012.2	71552.8	79997.5	22411.5	39901.3	82622.5	54815.6	30390.7	132170	102818	126812	87919.75	95320.59	54686.835
Lmjp003231	Patuletin-3-O-glucoside*	Flavonoids	Flavonols	C22H22O13	495.11	333.07	494.106	[M+H]+	3	-	-	47085.2	52239.6	45282.5	0	0	0	0	0	0	330312	503611	343913	159711.909	141348.5245	194460.267
Zbkp005333	2',4,4',6'-Tetrahydroxychalcone 4'-O-glucoside*	Flavonoids	Flavones	C21H22O10	435.13	273.08	434.1213	[M+H]+	2	-	C16407	50830.9	56694.7	36658.7	34146.4	39635.6	47290.7	1.60558e+06	1.53306e+06	1.67655e+06	143943	110348	136988	543338.626	545508.988	628911.0467
MWSHY0039	Daidzein-7-O-glucoside(Daidzin)*	Flavonoids	Isoflavones	C21H20O9	417.12	255.07	416.1107	[M+H]+	2	552-66-9	C10216	59958.4	39568.7	44372.6	514781	421042	489398	1.75806e+06	2.01131e+06	1.46192e+06	3.13739e+06	4.16738e+06	3.62979e+06	2250071.48	2110324.195	2138422.16
Zbrp003982	Sulfurein; Sulfuretin-6-O-glucoside	Flavonoids	Aurones	C21H20O10	433.11	271.06	432.1056	[M+H]+	3	531-63-5	-	49240.1	60646	33878.4	0	0	0	700710	736061	695429	0	0	0	286758.648	231600.834	357153.174
Wasyqn4107	Quercetin-3-O-arabinoglucoside*	Flavonoids	Flavonols	C26H28O16	595.13	300.03	596.1377	[M-H]-	1	23284-18-6	-	60436.9	41092.9	40955.2	254399	221060	217171	8.95523e+06	8.54655e+06	8.22204e+06	2.43132e+07	2.23146e+07	1.67857e+07	20129899.73	20607875.28	18755192.85
MWSN0089	Kaempferol-3-O-neohesperidoside	Flavonoids	Flavonols	C27H30O15	593.1506	284.0413	594.1585	[M-H]-	3	32602-81-6	-	41456.4	32865	66270.2	244192	209305	161370	1.76502e+07	2.165e+07	1.60305e+07	1.81177e+06	1.81798e+06	1.43462e+06	10670779.98	13740696.07	11437382.5
pmn001716	Carthamone*	Flavonoids	Chalcones	C21H20O11	447.09	285.04	448.1006	[M-H]-	1	86579-00-2	C08598	74175	35135	31092	130308	276425	234830	2.44524e+07	2.54464e+07	2.63731e+07	1.76567e+06	1.02314e+06	1.2091e+06	12491477.8	9751035.599	9837049.17
Lmsp004721	Tamarixetin-3-O-glucoside-7-O-rhamnoside*	Flavonoids	Flavonols	C28H32O16	625.1763	317.0698	624.169	[M+H]+	1	-	-	84562.1	39880.5	13890.4	27424	13305.1	3804.06	60646.1	46008.2	62916.5	2.03055e+06	2.24086e+06	2.29823e+06	850576.6015	823812.705	1103342.003
Zbsp002199	Pelargonidin-3-O-glucoside	Flavonoids	Anthocyanidins	C21H21O10+	433.11	271.06	433.1129	[M]+	3	47684-27-5	C12137	48993.7	48549	39626.1	125698	157124	132033	4.82898e+06	5.16268e+06	5.75399e+06	3.65786e+06	3.357e+06	3.2832e+06	2689074.532	2912018.758	2923059.132
MWSHY0022	Flavokawain C*	Flavonoids	Chalcones	C17H16O5	301.1071	181.0512	300.0998	[M+H]+	3	37308-75-1	-	34411.7	39605.2	60409.9	0	0	0	0	0	0	0	0	0	144754.356	154981.4605	165941.035
pme3250	Biochanin A	Flavonoids	Isoflavones	C16H12O5	285.08	229.09	284.0685	[M+H]+	3	491-80-5	C00814	49699.6	43769.1	40580.5	5808.76	9954.16	4009.09	219955	210980	206517	51834.2	55638.9	56745.8	128014.4035	115697.6844	111051.6194
pmp000009	Centaureidin (5,7,3'-Trihydroxy-3,6,4'-Trimethoxyflavone)	Flavonoids	Flavonols	C18H16O8	361.09	303.05	360.0845	[M+H]+	2	17313-52-9	-	48501.4	46977.2	36623.2	0	0	0	0	0	0	0	0	0	11563.3285	25556.1685	37153.6615
Zmhp002409	Isoluteolin-6,8-di-C-glucoside	Flavonoids	Isoflavones	C27H30O16	611.16	491.12	610.1528	[M+H]+	3	-	-	46197.3	42972.8	42817.9	0	0	0	0	0	0	0	0	0	8951.87	5572.3985	8782.706688
ZBN0142	Quercetin-3-O-(2''-O-rhamnosyl)galactoside	Flavonoids	Flavonols	C27H30O16	609.145	301.0404	610.1534	[M-H]-	3	-	-	48795.3	37361.8	42879.9	0	0	0	172836	200950	164642	142742	109550	136634	217295.7775	177105.8575	160799.596
Lmmp002463	Sexangularetin-3-O-glucoside-7-O-rhamnoside*	Flavonoids	Flavonols	C28H32O16	625.18	317.07	624.169	[M+H]+	1	-	-	84658.8	28408.3	14538	9963.58	18145.7	11488.1	85365.5	46135.4	64896	2.46005e+06	1.95351e+06	2.17622e+06	988829.777	779252.7085	1085431.377
Zbsp005869	7,4'-Dihydroxy-3,5,3'-trimethoxyflavone*	Flavonoids	Flavonols	C18H16O7	345.1	315.05	344.0896	[M+H]+	1	13459-09-1	-	43409.2	49571.4	34551.4	1.15897e+06	1.06763e+06	1.26176e+06	2.23074e+06	2.16134e+06	2.42707e+06	1.1683e+07	1.29055e+07	1.25155e+07	1943112.075	2266686.592	2165040.856
Zkep004476	Isovitexin 2''-O-arabinoside*	Flavonoids	Flavones	C26H28O14	565.15	433.11	564.148	[M+H]+	1	-	C16491	61620.9	45511.5	19436.2	2.31896e+06	1.74909e+06	1.88019e+06	2.20163e+07	1.01741e+07	2.17904e+07	2.58834e+07	1.90315e+07	1.95151e+07	13145827.9	14186455.75	27981347.04
Safp005837	Kaempferol-3-O-rhamninoside*	Flavonoids	Flavonols	C33H40O19	741.22	287.06	740.2164	[M+H]+	1	83170-31-4	-	54559.8	53435.3	17734.7	338524	231675	356153	1.80011e+07	1.00938e+07	21380742	2.90233e+07	2.53111e+07	2.20268e+07	12876434.75	16992337.05	25790049.21
Lmsp003881	Kaempferol-3-O-rutinoside-7-O-rhamnoside*	Flavonoids	Flavonols	C33H40O19	741.2237	287.0559	740.2164	[M+H]+	1	-	-	64478.7	43280.7	17834.6	291371	314207	279307	2.1529e+07	1.11871e+07	1.66508e+07	3.16022e+07	1.94541e+07	2.25609e+07	15414738.39	22213044.53	23092066.49
Lamp007136	3-(4-hydroxybenzene)-5,7-dihydroxy-6-methoxychroman-4-one malonyl glucoside	Flavonoids	Other Flavonoids	C26H26O14	563.14	315.08	562.1323	[M+H]+	3	-	-	46110.8	42434.7	36328.6	30527.1	84068.6	73507.7	3.70174e+06	4.81637e+06	3.94386e+06	1.90432e+06	2.38905e+06	2.33174e+06	1648965.178	1551064.735	1629890.647
MWSHY0190	Diosmetin-7-O-rutinoside (Diosmin)*	Flavonoids	Flavones	C28H32O15	609.18	301.08	608.1741	[M+H]+	3	520-27-4	C10039	39080.4	28988.8	54200.6	27201.4	96443.3	151413	1.31745e+06	1.59271e+06	1.45475e+06	1.77391e+06	2.11663e+06	2.12675e+06	1809372.193	1560457.231	2107593.353
Lmzp003012	3-Hydroxy-4',5,7-Trimethoxyflavanone	Flavonoids	Flavanonols	C18H18O6	331.12	161.06	330.1103	[M+H]+	3	76792-94-4	-	29389.4	42256.1	48805.1	0	0	0	0	0	0	0	0	0	49939.281	78622.8145	52362.2805
Wmkn002777	7-Hydroxy-3'-methoxy-isoflavone-7-primeveroside	Flavonoids	Isoflavones	C27H30O13	561.16	267.07	562.1686	[M-H]-	3	-	-	46551.2	27676.6	43804.8	93104.8	83727.4	101667	1.94358e+06	1.88938e+06	1.91965e+06	150955	156838	135346	542910.6415	412140.036	408456.1404
Wahlp06628	2',4'-Dimethoxy-6'-Hydroxychalcone O-(6''-malonyl)glucoside	Flavonoids	Chalcones	C26H28O12	533.17	285.11	532.1575	[M+H]+	3	-	-	47461.5	35956.8	31271.3	120396	48994.3	101114	113038453	1.14755e+08	112678735	1.90478e+07	1.99123e+07	2.02016e+07	47605716.46	51961707.78	55209761.47
Lmdp003509	Quercetin-3-O-xyloside (Reynoutrin)*	Flavonoids	Flavonols	C20H18O11	435.09	303.06	434.0849	[M+H]+	3	549-32-6	-	60772.7	35222.4	18175.5	0	0	0	0	0	0	472902	500698	493079	343736.8775	300185.749	198553.9885
Zbdp001892	7-Methoxy-3-[1-(3-pyridyl)methylidene]-4-chromanone	Flavonoids	Other Flavonoids	C16H13NO3	268.1	136.06	267.0895	[M+H]+	3	-	-	39956.8	37703.7	36158.9	308628	248212	325530	452797	379409	420928	1.48332e+06	1.45497e+06	1.57452e+06	564699.3772	566350.6439	568430.6487
Lmyn008666	Isoanhydroicaritin	Flavonoids	Flavonols	C21H20O6	367.1206	309.0424	368.126	[M-H]-	3	28610-30-2	-	41711.7	37480.4	33227.2	648041	688238	627160	17987.7	14910.3	18503.8	232121	177517	150947	146156.1081	119242.8531	92136.74942
Lagp007132	7,3',4'-Trihydroxyquercetin*	Flavonoids	Flavonols	C18H16O7	345.1	330.08	344.0896	[M+H]+	2	6068-80-0	-	37191.4	39076	35717.8	19882.8	19697.1	15567.2	30254.6	31205.1	39467.3	120276	101098	232580	51181.54971	36677.82857	44019.75929
MWSHY0161	Kaempferol-3-O-(6''-p-Coumaroyl)glucoside (Tiliroside)*	Flavonoids	Flavonols	C30H26O13	595.1446	287.0568	594.1373	[M+H]+	2	20316-62-5	C17140	47685	34509.1	29072.4	212022	130921	206650	9.12953e+07	9.2196e+07	9.16256e+07	3.6214e+06	3.51752e+06	3.86714e+06	33666456.63	37575915.91	40216691.9
MWSHY0162	Quercetin-3-O-sophoroside (Baimaside)	Flavonoids	Flavonols	C27H30O17	627.16	303.06	626.1483	[M+H]+	1	18609-17-1	C12667	29452.1	48354.4	33331.7	28590.4	28619.7	29360.2	1.5626e+06	2.27496e+06	1.36838e+06	3.10173e+07	4.22961e+07	3.03491e+07	25173157.04	36761006.97	16828543.58
MWSmce322	alpha-Mangostin	Flavonoids	Other Flavonoids	C24H26O6	411.18	355.13	410.1729	[M+H]+	3	6147-11-1	-	35984.1	36623.8	37720.2	0	0	0	0	0	0	0	0	0	10838.182	11782.8135	11074.0315
Zmdp003677	Daidzein-7-O-Glucoside-4'-O-Apioside	Flavonoids	Isoflavones	C26H28O13	549.16	255.07	548.153	[M+H]+	2	108069-01-8	-	42124.5	39251.3	28556.5	988377	862298	968771	7.65701e+06	6.88393e+06	6.1549e+06	1.55679e+07	1.46838e+07	1.79937e+07	6994264.213	9215839.549	9076332.385
pmp001288	Acacetin-7-O-rutinoside (Linarin)*	Flavonoids	Flavones	C28H32O14	593.19	285.08	592.1792	[M+H]+	1	480-36-4	-	46755.5	41246.4	20417.8	241612	157669	197350	9.96086e+06	9.48916e+06	9.61611e+06	1.84134e+06	1.90078e+06	1.83585e+06	2323086.913	4221505.812	3939941.124
HJN046	Aesculitannin A	Tannins	Tannin	C45H36O18	863.1864	575.1188	864.1902	[M-H]-	3	-	-	10062.1	16273.6	29241.6	24008.6	18370	16403.7	0	0	0	18886	4702.52	12622.3	26852.1365	20124.7945	17202.998
Lagp004956	Kakkalide*	Flavonoids	Isoflavones	C28H32O15	609.18	315.09	608.1741	[M+H]+	3	58274-56-9	-	55618.1	39538.7	12075.9	934231	828332	1.03459e+06	4.7903e+07	5.09245e+07	5.30089e+07	659882	618414	765793	12773394.48	14604360.1	15220539.1
Smgp006258	6,7,3',4'-Tetrahydroxyaurone-6-O-(6''-O-p-Coumaroyl)glucoside*	Flavonoids	Aurones	C30H26O13	595.14	287.05	594.1373	[M+H]+	2	-	-	44559.8	37920.6	19860.3	233924	174134	221985	8.9975e+07	9.38391e+07	9.73873e+07	3.56531e+06	3.70101e+06	3.96847e+06	36229768.58	38522505.14	39187205.1
Zmdp005767	Formononetin-7-O-(6''-Malonyl)glucoside	Flavonoids	Isoflavones	C25H24O12	517.13	269.09	516.1268	[M+H]+	3	-	C16222	30002.2	20546.2	50973.7	322299	328648	327046	5.50911e+06	5.4442e+06	5.30103e+06	1.09386e+07	1.18292e+07	1.2231e+07	2874547.348	3252646.999	3186723.313
Zmjp005293	Acacetin-7-O-neohesperidoside*	Flavonoids	Flavones	C28H32O14	593.19	285.08	592.1792	[M+H]+	1	20633-93-6	-	36665.2	37358	26169.6	196709	155154	187769	7.13072e+06	8.10289e+06	8.57207e+06	1.6686e+06	1.83892e+06	1.95276e+06	1845086.468	2754820.886	3334724.091
Lmdp002969	Myricetin-3-O-galactoside*	Flavonoids	Flavonols	C21H20O13	481.1	319.06	480.0904	[M+H]+	3	15648-86-9	-	52763	35424.6	10814	143768	142478	131026	1.08393e+06	997158	1.14248e+06	1.01269e+06	890763	958914	886908.768	920851.76	793214.5515
MWStz392	Skullcapflavone II*	Flavonoids	Flavones	C19H18O8	375.11	345.06	374.1002	[M+H]+	1	55084-08-7	C10183	25279.4	34349.2	37543.1	2.03811e+06	1.93608e+06	2.17669e+06	308748	333995	309728	406790	404773	404301	281128.1993	354322.152	358292.242
Xmyp004678	Kaempferol-3-O-(2''-O-xylosyl-6''-O-rhamnosyl)glucoside	Flavonoids	Flavonols	C32H38O19	727.21	287.05	726.2007	[M+H]+	1	-	-	41070.3	41075.7	14129.3	514759	407724	532524	3.45073e+07	3.44095e+07	4.27858e+07	2.73439e+07	23343555	2.65489e+07	25483586.74	17805226.41	31302029.39
Lmgp005868	Chrysoeriol-7-O-(6''-feruloyl)glucoside*	Flavonoids	Flavones	C32H30O14	639.17	301.07	638.1636	[M+H]+	1	-	-	43432.9	29585.8	22602.3	70491.8	78826.3	66188.6	89037.2	87685.7	106008	2.8808e+06	3.21164e+06	3.32365e+06	610443.3305	622446.279	760097.388
MWSslk199	Icaritin	Flavonoids	Flavonols	C21H20O6	369.13	313.08	368.126	[M+H]+	3	118525-40-9	-	28607.7	29459.1	36944.4	1.20862e+06	1.18761e+06	1.33174e+06	27041.2	27606.2	32614.3	7.03174e+06	6.50447e+06	6.38149e+06	1004193.022	994349.7955	965029.2829
Wacyn03685	Dehydroepigallocatechin 6-C-Glucoside-3'-C-arabinoside	Flavonoids	Flavanols	C26H30O15	581.15	239.06	582.1585	[M-H]-	3	-	-	32781.6	28948.7	31121.9	105666	102843	130944	173722	220440	190189	418548	341778	345403	136939.916	155725.8171	182282.6084
Wagp009413	5,7-Dihydroxy-3,4',6,8-tetramethoxyflavone*	Flavonoids	Flavonols	C19H18O8	375.11	345.06	374.1002	[M+H]+	1	50461-86-4	-	20684.5	40167.2	31476.5	2.0687e+06	1.85517e+06	2.34179e+06	267517	294402	330857	414995	423752	407784	333116.35	338503.052	369683.5406
Lmnp002413	Luteolin-6-C-glucoside-7-O-rhamnoside	Flavonoids	Flavones	C27H30O15	595.17	449.11	594.1585	[M+H]+	1	-	-	40775.6	35975.8	14037.3	14347.7	43129	72264.6	1.27223e+06	1.18136e+06	1.23172e+06	1.45944e+06	1.47588e+06	1.65196e+06	1918360.73	2456627.814	2358780.816
pmp000824	Sanggenol L	Flavonoids	Other Flavonoids	C25H26O6	423.18	299.13	422.1729	[M+H]+	3	329319-20-2	-	33645.7	33196.3	23362.4	462691	446394	478235	240067	242278	238397	1.79777e+06	1.58211e+06	1.49681e+06	284732.965	276545.6604	280727.0912
Lmyp004318	Kaempferol-3-O-(6''-p-Coumaroyl)galactoside*	Flavonoids	Flavonols	C30H26O13	595.14	287.06	594.1373	[M+H]+	2	-	-	43667	29080.8	17142.7	155041	217309	196739	9.23781e+07	9.81936e+07	1.02581e+08	4.46872e+06	4.31862e+06	4.61333e+06	36242437.39	37667695.91	38466748.57
ZBN0205	Acacetin-O-galactoside-xyloside	Flavonoids	Flavones	C27H30O14	577.1552	283.0602	578.1636	[M-H]-	3	-	-	29143.7	31688.9	22684.3	604180	207123	202912	2.18045e+07	1.9513e+07	2.09827e+07	3.44417e+06	3.36345e+06	3.28549e+06	11474988.05	9886560.193	9853936.036
MWSN0165	Apigenin-7-O-rutinoside (Isorhoifolin)	Flavonoids	Flavones	C27H30O14	577.1558	269.0448	578.1636	[M-H]-	3	552-57-8	-	33607.7	28262	20221.4	11855.6	13613.9	22488.9	12899	11381.5	14191.4	14724.3	30283.9	13582.8	21555.713	18319.9125	20768.05
Zbsp004136	Quercetin-3-O-(6''-O-arabinosyl)glucoside*	Flavonoids	Flavonols	C26H28O16	597.14	303.05	596.1377	[M+H]+	2	-	-	6465.28	37228	35964.1	278100	222963	399421	1.60279e+07	1.94177e+07	2.21857e+07	3.58434e+07	3.63358e+07	3.64511e+07	20695659.61	23506880.35	27799250.34
MWStz568	6-Hydroxykaempferol-3,6-O-Diglucoside	Flavonoids	Flavonols	C27H30O17	627.16	303.05	626.1483	[M+H]+	1	142674-16-6	-	37086.6	24001.8	13789.1	33642.5	37305.8	38790.6	1.49227e+06	1.89282e+06	1.36621e+06	2.79451e+07	2.84897e+07	2.43697e+07	14445342.45	17662084.23	21159498.55
Zbjp003056	Orientin-7-O-glucoside*	Flavonoids	Flavones	C27H30O16	611.16	449.11	610.1534	[M+H]+	2	-	-	28778.8	24321.6	18503.4	0	0	0	2.98784e+06	3.14786e+06	3.29421e+06	347039	381113	380227	641411.804	615631.008	791994.093
pmb3045	Tricin-7-O-Glucuronide	Flavonoids	Flavones	C23H22O13	505.1	329.07	506.106	[M-H]-	3	-	-	11175.5	31729.3	27889.5	1.87325e+06	1.78982e+06	1.78275e+06	0	0	0	0	0	0	138924.8135	181432.564	158997.5915
mws0895	Genistein-7-O-Glucoside (Genistin)	Flavonoids	Isoflavones	C21H20O10	431.1	269.05	432.1056	[M-H]-	1	529-59-9	C09126	23318.2	23388.3	20632.7	103386	68065.5	88397.6	6.30605e+06	5.67842e+06	5.95496e+06	474629	367794	362440	2652380.949	2234060.885	2273405.108
Zmdp003228	Daidzein-7-O-apiosyl(1→6)glucoside	Flavonoids	Isoflavones	C26H28O13	549.16	255.07	548.153	[M+H]+	3	-	-	26167.5	22604.1	17854.5	526057	532362	501937	4.04243e+06	3.20926e+06	4.41111e+06	8.55369e+06	7.14637e+06	7.84459e+06	3546459.879	4070943.595	5393847.489
MWSHY0174	Epicatechin	Flavonoids	Flavanols	C15H14O6	291.09	139.04	290.079	[M+H]+	3	490-46-0	C09727	10707.9	28748.1	23691.8	229586	253788	264189	0	0	0	108011	14096.7	77791	120549.9275	99178.487	108272.378
MWStz529	Kaempferol-3-O-glucuronide	Flavonoids	Flavonols	C21H18O12	461.07	285.04	462.0798	[M-H]-	2	22688-78-4	-	27373.5	25885.6	9696	94827	107971	185049	852164	767891	837372	387895	368934	423482	655598.801	565308.076	571364.9785
Lasp004697	3'-methylorobol feruloyl glucoside*	Flavonoids	Isoflavones	C32H30O14	639.17	301.07	638.1636	[M+H]+	1	-	-	21572.4	18276	22828.3	68794.6	72596.6	73206	74421	83763.7	84830.4	2.87482e+06	2.76105e+06	2.89506e+06	551555.431	539260.9065	550038.0745
pmb0677	Chrysoeriol-6-C-glucoside-4'-O-(6''-sinapoyl)glucoside	Flavonoids	Flavones	C39H42O20	831.23	207.07	830.2269	[M+H]+	3	-	-	27155.8	19315.1	15661.8	0	0	0	0	0	0	72780	64061.9	71276.9	20545.7085	45968.7315	21719.25
pmb0608	Chrysoeriol-7-O-(6''-malonyl)glucoside*	Flavonoids	Flavones	C25H24O14	549.12	301.07	548.1166	[M+H]+	1	-	-	16481.7	33965.1	9790.5	133064	151137	117835	9.23119e+06	8.54378e+06	8.73633e+06	3.22847e+07	2.68942e+07	3.10473e+07	8989532.553	12705317.77	13742345.03
Hmgp003086	Tricin-7-O-rutinoside*	Flavonoids	Flavones	C29H34O16	639.1922	331.0812	638.1847	[M+H]+	3	-	-	15958	39339	4861.55	136708	141655	182321	81163.4	91468.2	71906.9	947162	963362	1.16243e+06	439775.5865	379416.985	407691.52
Zbpn005555	Phloretin-4'-O-glucoside (Trilobatin)*	Flavonoids	Chalcones	C21H24O10	435.13	273.08	436.1369	[M-H]-	1	4192-90-9	-	25406.6	23561.1	10750.5	77185.1	88035.3	80579	1.08093e+06	1.03635e+06	917730	205550	201886	190317	445979.229	348449.0805	304791.899
Lmsn002815	Kaempferol-3-O-rutinoside(Nicotiflorin)	Flavonoids	Flavonols	C27H30O15	593.15	285.04	594.1585	[M-H]-	1	17650-84-9	C21833	20717.7	16201.8	19410	99228.8	86222.2	75029.8	6.32765e+06	8.56404e+06	7.59108e+06	670806	757142	589928	4260740.08	3763532.777	3911983.119
Zmxp003107	Luteolin-7,3'-di-O-glucoside	Flavonoids	Flavones	C27H30O16	611.16	287.06	610.1534	[M+H]+	2	52187-80-1	-	15275.4	31810.2	8915.34	124685	99227.4	134842	1.09786e+07	1.36598e+07	1.2596e+07	3.90014e+06	7.95514e+06	4.26354e+06	4984043.566	7676256.574	7800024.69
Lmjp007279	Penduletin 4'-Methyl Ether (5-Hydroxy-3,6,7,4'-Tetramethoxyflavone)	Flavonoids	Flavonols	C19H18O7	359.11	326.08	358.1053	[M+H]+	3	14787-34-9	-	17170.1	19487.7	18515.4	0	0	0	0	0	0	0	0	0	7692.9095	7384.628	7742.3915
pmb0725	Tricin-7-O-(2''-feruloyl)glucoside	Flavonoids	Flavones	C33H32O15	669.18	331.08	668.1741	[M+H]+	1	-	-	17661.3	15974.2	17580.2	47732.4	29195.3	30086.1	7953.52	9700.76	7091.53	931191	816243	713559	281101.6835	302757.3675	307829.853
Hmpp002612	Luteolin-7-O-gentiobioside	Flavonoids	Flavones	C27H30O16	611.16	287.05	610.1534	[M+H]+	2	-	-	21632.9	17820.7	8871.93	99240.4	92866.2	103043	1.2325e+07	1.59704e+07	1.25817e+07	5.13387e+06	5.80741e+06	6.65212e+06	4209847.573	9199055.597	6270000.219
MWStz539	Chrysoeriol-7-O-glucoside*	Flavonoids	Flavones	C22H22O11	461.11	299.06	462.1162	[M-H]-	1	19993-32-9	-	9692.58	19879.9	17502.1	63717.3	63746.3	63804.2	1.00823e+06	968468	1.18275e+06	593048	617513	632843	871543.8013	867822.1772	875818.3404
MWSHY0171	Procyanidin B2	Tannins	Proanthocyanidins	C30H26O12	579.1497	409.0921	578.1424	[M+H]+	3	29106-49-8	C17639	347208	277190	308731	2422	14946.9	19750.7	0	0	0	18785.7	24791.2	32423.9	47812.5785	73477.8165	76741.0795
Hmgp003641	Chrysoeriol-6-C-rhamnoside-7-O-rhamnoside	Flavonoids	Flavones	C28H32O14	593.18	447.13	592.1792	[M+H]+	2	-	-	21120.3	16485.1	6163.25	30907.9	18614.3	19797.9	1.63521e+06	2.21732e+06	940138	143293	156082	183093	1066048.263	886882.92	599260.756
Wagp004812	Salvigenin 5-O-glucoside	Flavonoids	Flavones	C24H26O11	491.15	329.1	490.1475	[M+H]+	3	-	-	23418.8	9342.33	10826	102541	30373.1	91980.5	271261	316986	255778	331879	365803	458192	196013.9425	208743.006	246162.7535
Lmqn009304	Eucalyptin (5-Hydroxy-7,4'-dimethoxy-6,8-dimethylflavone)	Flavonoids	Flavones	C19H18O5	325.11	293.08	326.1154	[M-H]-	3	3122-88-1	-	15052.8	11806.2	12012.3	2.08257e+06	1.41119e+06	1.71062e+06	305437	304457	238103	2.03222e+06	2.17424e+06	2.10244e+06	441945.6449	370013.5793	277147.888
HJN055	Dihydrocharcone-4'-O-glucoside*	Flavonoids	Chalcones	C21H24O10	435.13	273.08	436.1369	[M-H]-	1	-	-	14709	17788	5451	77226.7	43504	83021.5	980298	1.00975e+06	1.08776e+06	202501	240748	223430	359923.048	338062.845	420174.083
MWSHY0136	Kaempferol-3-O-glucoside (Astragalin)*	Flavonoids	Flavonols	C21H20O11	449.11	287.06	448.1006	[M+H]+	1	480-10-4	C12249	8584.27	14004.9	14664.5	24422.2	13505.6	14697	1.49311e+07	1.41469e+07	1.64676e+07	249237	202933	286824	3515246.991	4830869.638	6377551.847
Zbxp006600	Acacetin 7-glucosyl-(1→4)-xyloside	Flavonoids	Flavones	C27H30O14	579.17	285.08	578.163	[M+H]+	2	-	-	12964.1	20739.5	3537.06	291285	270747	288719	1.49067e+07	1.22708e+07	1.39964e+07	4.28052e+06	4.38192e+06	4.65583e+06	6142607.159	7331748.46	7855538.527
Lmtp003948	3',5',5,7-Tetrahydroxy-4'-methoxyflavanone-3'-O-glucoside	Flavonoids	Flavanones	C22H24O12	481.13	319.05	480.1268	[M+H]+	3	-	-	17192.4	7603	10763.1	74008.3	64429.6	69910.7	874422	798264	995389	555574	639992	580881	586859.0865	592751.4605	694188.1345
MWStz355	Pratensein 7-O-glucopyranoside*	Flavonoids	Isoflavones	C22H22O11	461.11	299.06	462.1162	[M-H]-	1	36191-03-4	-	11766	13305.6	9687.92	57575.7	48046.2	54304.2	1.04632e+06	956252	1.2006e+06	525253	564799	551334	868730.838	854809.1288	820950.9016
Lmmp002904	Gossypetin-3-O-glucoside-8-O-xyloside	Flavonoids	Flavonols	C26H28O17	613.14	319.05	612.1326	[M+H]+	3	-	-	12744.9	7632	13769.6	144223	112546	141947	599761	524890	693967	580499	506418	477393	412468.2695	521653.444	546230.235
Zbsp003941	Tricin-7-O-(2''-O-glucosyl)glucoside	Flavonoids	Flavones	C29H34O17	655.18	331.08	654.1796	[M+H]+	3	-	-	14349.1	5265.51	12756.2	105825	113160	144677	34537.7	20694.1	32750.7	130802	109414	72345.1	69417.35	60828.515	63133.014
Zbsp004714	Apigenin-7-O-(2''-glucosyl)arabinoside*	Flavonoids	Flavones	C26H28O14	565.16	271.06	564.1479	[M+H]+	1	-	-	10159.4	12695.1	8889.95	178952	149831	148280	922213	1.1098e+06	984239	2.00599e+06	2.15502e+06	2.17731e+06	1557731.953	1683092.285	1733592.711
Zbjn005361	Diosmetin-7-O-(6''-malonyl)glucoside*	Flavonoids	Flavones	C25H24O14	549.1247	301.0721	548.1166	[M+H]+	1	-	-	12658.6	12655.7	6359.65	107776	89633.3	79370.9	6.44948e+06	5.66057e+06	6.15435e+06	2.06924e+07	1.98002e+07	2.17662e+07	6979254.008	8224296.719	10226392.89
MWSHY0165	Isosakuranetin-7-O-glucoside (Isosakuranin)	Flavonoids	Flavanones	C22H24O10	449.14	287.1	448.1369	[M+H]+	3	491-69-0	-	6475.77	19276.2	5333.54	47365	42024	58552.2	1.14221e+07	9.97597e+06	1.04268e+07	1.12827e+06	1.15209e+06	1.19169e+06	2795597.969	2705368.98	2814995.989
Hmgp002947	1,3,6-Trihydroxy-2,5,7-trimethoxyxanthone	Flavonoids	Other Flavonoids	C16H14O8	335.08	247.06	334.0689	[M+H]+	3	-	-	7885.41	14214.2	6903.75	358383	255751	272081	0	0	0	0	0	0	16522.5575	22123.998	22983.9815
Lmsp008392	4',5-Dihydroxy-3',5'-dimethoxyflavone	Flavonoids	Flavones	C17H14O6	315.09	272.07	314.079	[M+H]+	1	-	-	18869.5	5113.97	4307.93	39223.5	38316.7	44726	865483	1.03744e+06	972428	108395	108598	110252	188752.882	186371.2235	231483.288
Labp005273	Acacetin 7-apiosylglucoside	Flavonoids	Flavones	C27H30O14	579.17	285.08	578.1636	[M+H]+	1	239106-94-6	-	12508	14306	1420.17	261871	102662	146726	1.2682e+07	1.31919e+07	1.36083e+07	4.26039e+06	4.31777e+06	4.53292e+06	6143726.582	6634209.855	7187508.553
Zbzp004330	irilinB-7-glucoside-O-malonate	Flavonoids	Isoflavones	C25H24O14	549.12	301.07	548.1161	[M+H]+	3	-	-	15416.7	8996.75	3192.32	83930.4	78748.9	77581.8	331169	429815	322738	2.91174e+06	3.30275e+06	3.04671e+06	1175845.172	1140108.74	1209207.943
MWStz448	Quercetin 3-O-rutinoside-(1→2)-O-rhamnoside [Quercetin-3-O-(2G-alpha-L-rhamnosyl)-rutinoside]	Flavonoids	Flavonols	C33H40O20	757.22	303.06	756.2113	[M+H]+	1	55696-57-6	-	11571.5	9827.09	5306.26	17457.3	24608	17829.3	1.71214e+06	1.4693e+06	1.90591e+06	7.39181e+06	8.47884e+06	7.75162e+06	7084214.001	5197324.92	5379470.652
ZBN0043	Kaempferol-3-O-(2''-p-Coumaroyl)galactoside	Flavonoids	Flavonols	C30H26O13	593.1296	285.0406	594.1373	[M-H]-	3	-	-	7370.55	13655.5	5652.85	11610.7	8147.31	8035.74	70912.1	82524.7	65540.3	148012	134903	128882	113359.3193	105046.0034	84449.98
MWStz421	Ternatumoside II	Flavonoids	Flavonols	C27H30O15	595.1685	287.0589	594.1585	[M+H]+	3	1473419-87-2	-	25500.5	0	0	69539.5	34103.1	87991.4	1.8753e+07	1.91611e+07	1.62828e+07	1.24129e+07	5.99172e+06	6.46422e+06	11275314.01	9529670.997	13606586.38
Lmyp004052	Quercetin-3-O-(6''-O-p-Coumaroyl)galactoside	Flavonoids	Flavonols	C30H26O14	611.14	147.04	610.1323	[M+H]+	2	-	-	11410.5	7302.14	6261.45	0	0	0	1.21315e+06	1.28976e+06	1.22832e+06	731243	973420	872445	731029.2695	600182.128	624939.9515
Zbsn004679	Apigenin-7-O-glucoside-4'-O-rutinoside	Flavonoids	Flavones	C33H40O19	739.21	269.04	740.2164	[M-H]-	3	-	-	7009.94	6232.13	6260.48	0	0	0	106022	81299.7	77467.2	109229	82203.1	82580.1	105320.552	97261.4975	106840.987
Lmdp004574	Quercetin-3-O-(2'''-O-feruloyl)sophoroside	Flavonoids	Flavonols	C37H38O20	803.2	339.11	802.1956	[M+H]+	1	-	-	12112.8	0	0	0	0	0	0	0	0	86422.9	86888.5	101799	41704.917	50109.7085	35402.873
pmp000583	Diosmetin-7-O-glucuronide*	Flavonoids	Flavones	C22H20O12	477.1	301.07	476.0955	[M+H]+	3	35110-20-4	-	0	0	0	1.54884e+07	1.56883e+07	1.4296e+07	0	0	0	0	0	0	798227.1755	851752.491	809465.951
pmb0606	Chrysoeriol-7-O-glucuronide*	Flavonoids	Flavones	C22H20O12	477.1	301.07	476.0955	[M+H]+	3	-	-	0	0	0	1.20727e+07	1.1131e+07	1.14202e+07	0	0	0	0	0	0	693831.0775	708173.882	561521.4945
MWStz682	Oroxylin A 7-O-beta-D-glucuronide	Flavonoids	Flavones	C22H20O11	459.09	283.06	460.1006	[M-H]-	3	36948-76-2	-	0	0	0	5.69563e+06	4.94883e+06	5.67615e+06	237518	259517	243023	109839	121016	83970.1	592498.403	644920.0465	604608.1855
Lmhp206353	Tricin-4'-O-glucoside*	Flavonoids	Flavones	C23H24O12	493.13	331.08	492.1268	[M+H]+	1	-	-	0	0	0	3.57416e+06	2.91533e+06	3.40167e+06	5.72785e+06	6.15872e+06	5.28301e+06	3.62822e+07	4.04189e+07	4.18734e+07	10452035.78	11776346.43	11458316.65
Cmyp005222	Iristectorin A*	Flavonoids	Isoflavones	C23H24O12	493.13	331.08	492.1268	[M+H]+	1	37744-61-9	-	0	0	0	3.93726e+06	2.93284e+06	3.00975e+06	3.05106e+07	2.4707e+07	2.63905e+07	4.45495e+07	4.09684e+07	4.46623e+07	20050090.43	22916160.82	23745895.26
pmb0736	Tricin-7-O-Glucoside*	Flavonoids	Flavones	C23H24O12	493.13	331.08	492.1268	[M+H]+	1	32769-01-0	-	0	0	0	3.94242e+06	2.70669e+06	2.78807e+06	2.42746e+07	2.29676e+07	2.72474e+07	6.85763e+07	3.93116e+07	4.66669e+07	18132013.26	21481622.51	23007499.83
Wbtp004798	8,11-dimethoxy-2h-[1,3]dioxolo[4,5-b]xanthen-10-one	Flavonoids	Other Flavonoids	C16H12O6	301.07	286.05	300.0634	[M+H]+	3	-	-	0	0	0	1.99843e+06	2.0359e+06	2.18004e+06	1.27669e+07	1.96751e+07	2.30827e+07	1.87399e+07	1.06132e+07	2.40221e+07	15482633.23	14421073.81	15399827.62
MWSN0173	Baicalin*	Flavonoids	Flavones	C21H18O11	445.0771	269.0458	446.0849	[M-H]-	3	21967-41-9	C10025	0	0	0	2.20066e+06	1.85441e+06	2.08044e+06	18489	31763.5	18543.9	125865	100065	40946.8	296056.0235	237160.617	203701.812
Lmfn005486	Kaempferol-3-O-sulfonate	Flavonoids	Flavonols	C15H10O9S	365	285.04	366.0046	[M-H]-	3	-	-	0	0	0	2.13525e+06	1.5589e+06	1.9762e+06	0	0	0	0	0	0	216576.348	168135.63	88223.4275
ZBN0011	Apigenin-7-O-glucuronide*	Flavonoids	Flavones	C21H18O11	445.0771	269.0448	446.0849	[M-H]-	3	29741-09-1	-	0	0	0	1.74599e+06	1.62041e+06	1.81877e+06	0	0	0	119931	102991	75259	268480.158	214614.853	201552.5
Lmdp007998	Xanthomicrol (5,4'-Dihydroxy-6,7,8-trimethoxyflavone)*	Flavonoids	Flavones	C18H16O7	345.1	315.05	344.0896	[M+H]+	1	16545-23-6	C14476	0	0	0	1.1609e+06	1.12816e+06	1.21872e+06	2.18822e+06	2.19162e+06	2.36638e+06	1.26732e+07	1.37105e+07	1.32026e+07	1967543.221	2165512.302	2288558.369
Lajp005914	Odoratin glucosyl xyloside*	Flavonoids	Flavones	C28H32O15	609.18	315.08	608.1741	[M+H]+	3	-	-	0	0	0	859394	773777	992781	4.93988e+07	4.9934e+07	5.17416e+07	698997	606324	821470	14778998.91	14856314.72	15759800.1
Lahp004580	rhamnazin-3-O-β-D-apiosyl-(1→2)-O-β-D-glucoside	Flavonoids	Flavonols	C28H32O16	625.18	331.08	624.169	[M+H]+	2	-	-	0	0	0	790074	647432	650769	460246	434831	447744	2.19583e+06	2.06366e+06	2.17295e+06	753278.97	1034290.5	931096.3175
Lmdp004307	Farrerol-7-O-glucoside	Flavonoids	Flavanones	C23H26O10	463.16	301.11	462.1526	[M+H]+	3	885044-12-2	-	0	0	0	598558	706307	665664	1.98109e+06	1.78452e+06	1.82936e+06	7.78222e+06	8.00488e+06	7.9246e+06	1797885.652	2018380.788	1685646.09
Zmhp004065	7,8-Dihydroxy-5,6,4'-trimethoxyflavone*	Flavonoids	Flavones	C18H16O7	345.1	330.07	344.0896	[M+H]+	1	-	-	0	0	0	574656	538470	649830	1.04457e+06	1.07654e+06	1.1045e+06	6.37698e+06	6.54601e+06	6.62119e+06	933000.874	949020.7885	994505.331
Zblp102242	Cyanidin-3-O-galactoside*	Flavonoids	Anthocyanidins	C21H21O11+	449.1093	287.055	449.1078	[M]+	3	142506-26-1	C08647	0	0	0	511783	418823	494268	5.51187e+06	5.54678e+06	4.31574e+06	3.36171e+06	3.88044e+06	3.60342e+06	2540257.75	2821208.926	3165364.904
Zblp002068	Cyanidin-3-O-glucoside*	Flavonoids	Anthocyanidins	C21H21O11+	449.11	287.06	449.1078	[M]+	3	47705-70-4	C08604	0	0	0	497054	390651	503050	4.94704e+06	4.77606e+06	4.42341e+06	3.16593e+06	3.02033e+06	3.31564e+06	2330799.296	2881886.633	2909079.251
mws0894	Glycitin*	Flavonoids	Isoflavones	C22H22O10	447.13	285.08	446.1213	[M+H]+	3	40246-10-4	C16195	0	0	0	368900	489389	394263	267511	315599	258912	6.37842e+06	5.70328e+06	5.80396e+06	2777346.665	2981097.344	2772225.604
Zmhp002964	5,7-Dihydroxy-6,8-dimethoxyflavone-7-O-glucoside	Flavonoids	Flavones	C23H22O12	491.12	315.1	490.1111	[M+H]+	3	-	-	0	0	0	445714	347224	442390	0	0	0	0	0	0	40406.291	44872.4835	39415.893
pmp000172	5,2'-Dihydroxy-7,8-dimethoxyflavone glucoside	Flavonoids	Flavones	C23H24O11	477.14	315.08	476.1319	[M+H]+	2	-	-	0	0	0	342826	343992	433839	1.91856e+07	1.78464e+07	1.91599e+07	1.00538e+07	1.06242e+07	1.06068e+07	4116059.011	5044496.659	5051351.46
MWStz759	Rhamnocitrin 3-glucoside*	Flavonoids	Flavonols	C22H22O11	461.11	299.06	462.1162	[M-H]-	2	41545-37-3	-	0	0	0	378007	362586	365594	251406	399536	435135	2.105e+06	2.24948e+06	2.1382e+06	530923.903	501101.0115	496570.1695
MWStz365	Andrographidine A	Flavonoids	Flavanones	C23H26O10	461.14	299.09	462.1526	[M-H]-	3	113963-37-4	-	0	0	0	330892	365607	399462	326920	338296	341774	2.3963e+06	2.2314e+06	2.35014e+06	587040.746	562937.365	390294.9355
Zahp003766	Quercetin 3-O-glucoside 7-O-xyloside	Flavonoids	Flavonols	C26H28O16	597.15	303.05	596.1377	[M+H]+	1	-	-	0	0	0	398232	328750	358352	1.66449e+07	1.68253e+07	2.20309e+07	4.36909e+07	3.85782e+07	4.18455e+07	22965598.95	26607824.1	29701127.26
Zbrn006627	Chrysoeriol-5-O-glucoside*	Flavonoids	Flavones	C22H22O11	461.11	299.06	462.1162	[M-H]-	2	-	-	0	0	0	372462	326207	375448	328135	371974	280102	2.15587e+06	2.31849e+06	2.23454e+06	569114.391	543547.5105	452821.4465
Zbjn006482	Kaempferide-3-O-glucoside*	Flavonoids	Flavonols	C22H22O11	461.1082	299.0571	462.1162	[M-H]-	2	-	-	0	0	0	315405	348198	380891	254440	356808	265296	2.04411e+06	2.21928e+06	2.15586e+06	528611.998	438149.3745	543351.771
Lmfn003760	Quercetin-4'-O-glucuronide*	Flavonoids	Flavonols	C21H18O13	477.07	301.04	478.0747	[M-H]-	1	201463-36-7	-	0	0	0	268152	270368	279241	0	0	0	0	0	0	44082.8895	55069.7165	48784.973
Lmdp007826	5,6-Dihydroxy-7,3',4'-Trimethoxyflavone	Flavonoids	Flavones	C18H16O7	345.1	297.03	344.0896	[M+H]+	1	-	-	0	0	0	231378	235513	319701	485307	520874	512430	2.89815e+06	3.00923e+06	3.03401e+06	443504.3845	435495.0395	496303.787
pmp000638	8-Prenylkaempferol*	Flavonoids	Flavonols	C20H18O6	355.12	299.06	354.1103	[M+H]+	3	28610-31-3	-	0	0	0	249585	262511	240001	0	0	0	1.30316e+06	1.18024e+06	1.13429e+06	108328.6151	124356.4705	97162.2005
Zmzp004111	Selagin	Flavonoids	Flavones	C16H12O7	317.06	302.04	316.0583	[M+H]+	1	-	C19739	0	0	0	274676	180735	274024	1.07112e+06	1.54728e+06	1.45022e+06	2.44909e+06	2.30007e+06	1.68582e+06	1794747.355	1374843.54	1774377.726
Lmsp004301	3',5,5',7-Tetrahydroxyflavanone-7-O-glucoside*	Flavonoids	Flavanones	C21H22O11	451.12	289.07	450.1162	[M+H]+	3	-	-	0	0	0	206399	275525	241731	5.71686e+06	4.47961e+06	5.10911e+06	1.17325e+06	1.348e+06	1.38262e+06	2299421.677	2836089.46	2783564.061
HJN069	Tetrahydroxyflavan-(4α-8-epicatechin)	Flavonoids	Flavanols	C30H24O12	575.12	449.09	576.1268	[M-H]-	3	-	-	0	0	0	214829	256239	244808	0	0	0	0	0	0	52278.5045	62004.5535	50273.0385
pmp001165	Iridin	Flavonoids	Isoflavones	C24H26O13	523.14	346.07	522.1373	[M+H]+	2	491-74-7	C10465	0	0	0	209233	261288	242890	55080.9	47426.1	47059.8	27068.5	48953.9	12693.8	83035.2085	91569.0295	60807.8765
Zbbp006535	Afrormosin-7-O-(6''-malonyl)glucoside*	Flavonoids	Isoflavones	C26H26O13	547.14	299.09	546.1368	[M+H]+	3	-	-	0	0	0	257650	165090	234176	3.5779e+07	3.66242e+07	3.90132e+07	1.72364e+07	1.95908e+07	1.97401e+07	9319237.145	10424523.85	11273955.35
Lazp004218	Malonyl Wistin*	Flavonoids	Isoflavones	C26H26O13	547.14	299.09	546.1373	[M+H]+	3	-	-	0	0	0	208522	192090	247032	3.61543e+07	3.4656e+07	3.72452e+07	1.62301e+07	1.74236e+07	1.89524e+07	9498419.349	11769838.27	10546665.66
Waptp02666	Procyanidin B5	Tannins	Proanthocyanidins	C30H26O12	579.15	127.04	578.1424	[M+H]+	3	12798-57-1	-	0	0	0	0	0	0	259608	232277	309893	24383.6	28352.6	41760.7	128087.6285	100511.1795	126328.7715
Lmjp005558	Quercetagetin-3,7,3',4'-Tetramethyl Ether	Flavonoids	Flavonols	C19H18O8	375.11	286.08	374.1002	[M+H]+	3	63296-15-1	-	0	0	0	221030	208830	195782	27909.6	26555.4	34997.4	0	0	0	40977.044	38358.0285	44339.612
Lamp006191	Afrormosin 7-O-(6''-Malonylglucoside)*	Flavonoids	Isoflavones	C26H26O13	547.14	299.09	546.1368	[M+H]+	3	-	-	0	0	0	176281	193809	254876	3.34276e+07	3.40472e+07	3.62857e+07	1.57964e+07	1.84086e+07	1.74165e+07	9145901.387	10936459.98	11285867.04
Wasdp04146	Tricin-5-O-(6''-O-malonyl)glucoside*	Flavonoids	Flavones	C26H26O15	579.14	331.08	578.1272	[M+H]+	1	-	-	0	0	0	233728	169076	207944	1.8297e+06	2.1512e+06	1.972e+06	2.097e+07	2.10351e+07	2.16173e+07	5575204.124	6195829.204	6766058.991
Lmgp005640	Isorhamnetin-3-O-Galactoside; Cacticin	Flavonoids	Flavonols	C22H22O12	479.12	317.07	478.1111	[M+H]+	1	6743-92-6	-	0	0	0	221039	200604	187313	1.1805e+06	1.15733e+06	1.15778e+06	2.11257e+07	2.18347e+07	2.2227e+07	5914764.186	7066607.759	7723882.226
Zmxp005470	Tricin-7-O-(6''-O-malonyl)glucoside*	Flavonoids	Flavones	C26H26O15	579.13	331.08	578.1272	[M+H]+	1	-	-	0	0	0	200811	215991	191792	2.22374e+06	1.80465e+06	2.106e+06	1.97022e+07	1.959e+07	2.03552e+07	5299657.866	6229202.651	6420599.095
MWS20145	Eriodictyol-7-O-glucoside*	Flavonoids	Flavanones	C21H22O11	451.12	289.07	450.1162	[M+H]+	3	38965-51-4	-	0	0	0	148415	212039	233162	5.59392e+06	4.35351e+06	5.13615e+06	1.27791e+06	1.49624e+06	1.3711e+06	2633859	2536526.652	2634969.691
pmp001135	Buddlenoid A	Flavonoids	Flavonols	C30H26O13	595.14	147	594.1373	[M+H]+	3	142750-32-1	-	0	0	0	198319	211199	179040	4.05043e+07	4.0953e+07	4.69093e+07	2.20871e+06	2.25489e+06	2.44903e+06	13655526.45	15927053.19	16456559.99
Lamp007163	4'-Demethyleucomin glucoside*	Flavonoids	Other Flavonoids	C22H22O10	447.13	285.07	446.1213	[M+H]+	1	-	-	0	0	0	205619	153214	222042	3.47149e+06	1.46641e+06	1.96159e+06	0	0	0	1165270.601	714281.6085	739399.753
Lmjp005871	Penduletin (5,4'-Dihydroxy-3,6,7-trimethoxyflavone)	Flavonoids	Flavonols	C18H16O7	345.1	312.06	344.0896	[M+H]+	1	569-80-2	-	0	0	0	190208	177243	210725	395097	370974	359259	2.07018e+06	2.26323e+06	2.12657e+06	268564.3035	257451.023	238515.697
Lamp006750	3-[(3,4-dihydroxyphenyl)methylidene]-5,7-dihydroxy-6-methoxy-2h-1-benzopyran-4-one malonyl glucoside*	Flavonoids	Other Flavonoids	C26H26O15	579.13	331.08	578.1272	[M+H]+	1	-	-	0	0	0	143305	156318	235120	1.62483e+06	1.91868e+06	1.89659e+06	1.87837e+07	1.86239e+07	2.00013e+07	5484237.717	6265680.364	6304589.803
MWSslk126	2'-Hydroxy-2-methoxychalcone	Flavonoids	Chalcones	C16H14O3	255.1	121.03	254.0943	[M+H]+	3	42220-77-9	-	0	0	0	173535	148124	179528	266742	275780	268903	85348.4	93760.1	96074.7	72981.7265	87956.4965	82704.421
MWSslk165	Diosmetin-7-O-Neohesperidoside (Neodiosmin)	Flavonoids	Flavones	C28H32O15	609.18	301.08	608.1741	[M+H]+	3	38665-01-9	-	0	0	0	201420	127110	155107	1.4181e+06	1.30899e+06	1.57676e+06	1.54351e+06	1.66615e+06	2.00261e+06	1132630.211	1194726.245	1439052.811
HJN044	Epicatechin-(4β→8,2β→O→7)-epicatechin-(4β→8)-epicatechin	Flavonoids	Flavanols	C45H36O18	863.19	711.14	864.1902	[M-H]-	3	-	-	0	0	0	140641	160214	180232	0	0	0	26003.1	7311.47	22489.7	43994.6335	49310.423	55400.7075
Zjhp090625	7-O-β-D-glucopyranoside-5-hydroxy-3-(4'-hydroxybenzylidene)-chroman-4-one*	Flavonoids	Other Flavonoids	C22H22O10	447.13	285.08	446.1213	[M+H]+	1	-	-	0	0	0	178600	123626	162169	1.45512e+06	5.08298e+06	4.40451e+06	0	0	0	1103413.719	827751.54	1052056.667
Lmgp004959	Tricin-7-O-neohesperidoside*	Flavonoids	Flavones	C29H34O16	639.19	331.08	638.1847	[M+H]+	3	53766-40-8	-	0	0	0	143337	107938	195976	72255.7	66358	59589.7	1.08274e+06	1.0641e+06	1.14751e+06	365990.19	427998.629	388506.065
pmf0472	Apigenin-7-O-(2''-apiosyl)glucoside (Apiin)*	Flavonoids	Flavones	C26H28O14	565.16	271.06	564.1479	[M+H]+	1	26544-34-3	C04858	0	0	0	130950	130604	174100	919564	1.32653e+06	1.0374e+06	2.05928e+06	2.31991e+06	2.29491e+06	1627806.501	1743442.923	1868935.56
MWStz430	Apigenin 7,4'-diglucoside	Flavonoids	Flavones	C27H30O15	595.16	271.06	594.1585	[M+H]+	2	31737-50-5	-	0	0	0	174084	125212	133210	2.18154e+06	2.11608e+06	2.18399e+06	804919	711922	774603	803575.2705	897103.8875	1013757.793
Zmkp005835	Sophoflavescenol*	Flavonoids	Flavonols	C21H20O6	369.13	313.07	368.126	[M+H]+	3	216450-65-6	-	0	0	0	103505	197628	126595	0	0	0	539838	488135	454903	56653.13	65632.815	66327.2115
MWStz551	Norwogonin	Flavonoids	Flavones	C15H10O5	269.04	197.06	270.0528	[M-H]-	2	4443-09-8	C10113	0	0	0	143841	130074	134207	1.41527e+06	1.41351e+06	1.37788e+06	1.18556e+06	1.17237e+06	1.1263e+06	594040.5695	682399.9955	472743.257
pmp000804	Isobavachalcone D	Flavonoids	Chalcones	C19H20O4	313.14	277.2	312.1362	[M+H]+	3	-	-	0	0	0	129174	142977	116919	239626	229216	220284	81556.9	73171.6	85533.5	27490.6955	48184.6695	27956.88
Lmqn001795	5-Hydroxy-7-methoxyflavone; Tectochrysin	Flavonoids	Flavones	C16H12O4	267.066	109.0277	268.0736	[M-H]-	3	520-28-5	C11621	0	0	0	148238	102798	119479	47027.1	47754.7	57147.8	0	0	0	52384.689	48111.397	46573.188
ZBN0074	3',4,4',5,7-Pentahydroxyflavan (Luteoforol)	Flavonoids	Flavanols	C15H14O6	289.0712	125.0239	290.079	[M-H]-	3	13392-26-2	C05907	0	0	0	118154	98111.1	152081	0	0	0	36437.9	22488.6	26399.4	31246.9595	32312.889	36852.0085
MWStz438	Genistein 7,4'-di-O-beta-D-glucopyranoside	Flavonoids	Isoflavones	C27H30O15	595.17	271.07	594.1585	[M+H]+	2	36190-98-4	-	0	0	0	134900	140796	84790.1	1.53694e+06	1.78025e+06	1.62294e+06	975925	713127	815053	733749.906	647141.2295	845002.9515
pmb1240	Phellodensin F	Flavonoids	Flavanonols	C26H30O10	503.1912	311.1278	502.1839	[M+H]+	3	53846-49-4	-	0	0	0	154724	89144.7	108204	617003	559010	583550	241434	320981	372741	256277.2585	268127.534	274841.5685
Lmjp003722	2'-Hydroxy-3,4,5,4',6'-pentamethoxychalcone	Flavonoids	Chalcones	C20H22O7	375.14	221.08	374.1366	[M+H]+	3	-	-	0	0	0	100901	114314	127506	13178.9	15285.6	9503.18	0	0	0	14895.8145	11924.0515	18570.95
MWS20147	Luteolin-3'-O-glucoside	Flavonoids	Flavones	C21H20O11	449.11	287.06	448.1006	[M+H]+	2	5154-41-6	-	0	0	0	120300	106830	109092	1.01129e+08	1.22636e+08	1.07403e+08	1.09697e+06	2.01418e+06	1.57527e+06	55471276.26	53441184.87	45863069.79
Lmmp001947	Gossypetin-3-O-glucoside*	Flavonoids	Flavonols	C21H20O13	481.1	319.05	480.0904	[M+H]+	3	-	-	0	0	0	92808.3	111466	100320	960736	899877	934294	647214	626061	781861	637670.4485	718721.9545	781693.211
Lmfp003403	Quercetagetin-7-O-glucoside(Quercetagitrin)*	Flavonoids	Flavonols	C21H20O13	481.1	319.05	480.0904	[M+H]+	3	548-75-4	-	0	0	0	91745.5	95644.1	115440	1.05657e+06	871591	967948	571175	685223	855932	590334.233	686561.9725	635365.9825
Lmpp003465	Myricetin-3-O-β-D-glucoside*	Flavonoids	Flavonols	C21H20O13	481.1	319.04	480.0904	[M+H]+	3	19833-12-6	-	0	0	0	128423	71455.5	102567	730987	689915	766064	624861	450022	614023	395238.1995	474704.822	508409.0335
Wagp009533	5-Hydroxy-6,7,3',4',5'-Pentamethoxyflavone	Flavonoids	Flavones	C20H20O8	389.12	359.08	388.1158	[M+H]+	3	29215-55-2	-	0	0	0	106910	88675.8	100677	0	0	0	0	0	0	12109.839	21085.3625	24286.3295
Zbsp004858	Tricin-5-O-(6'-O-malonyl)glucoside	Flavonoids	Flavones	C26H26O15	579.13	331.08	578.1272	[M+H]+	1	-	-	0	0	0	100980	80180.9	80107.8	349210	436229	321151	3.9554e+06	4.48993e+06	4.735e+06	1569389.359	1664407.034	1467776.078
Lmzn002255	Naringenin-7-O-Rutinoside-5-O-glucoside	Flavonoids	Flavanones	C33H42O19	741.23	709.27	742.232	[M-H]-	3	-	-	0	0	0	90593.4	70511.8	91840.6	0	0	0	0	0	0	24704.0705	21040.1435	25029.975
HJAP006	Syringetin-7-O-glucoside*	Flavonoids	Flavonols	C23H24O13	509.13	347.08	508.1217	[M+H]+	3	-	-	0	0	0	87202.5	39469.6	119652	65229.6	72914.3	68510.9	244377	288984	275299	200985.1786	222904.733	160107.3935
mws1172	Trifolirhizin (Maackiain-3-O-glucoside)	Flavonoids	Isoflavones	C22H22O10	445.11	283.06	446.1213	[M-H]-	2	6807-83-6	C10538	0	0	0	119149	39769.9	79671.3	1.05917e+07	1.27234e+07	1.14882e+07	284519	262077	288585	3746224.218	3208059.885	4593114.074
pme3400	Biochanin A-7-O-glucoside (Sissotrin)*	Flavonoids	Isoflavones	C22H22O10	447.13	285.07	446.1213	[M+H]+	1	5928-26-7	C05376	0	0	0	119111	28915.7	80801	6.29543e+06	5.25307e+06	7.48443e+06	1.75701e+06	2.19142e+06	2.69533e+06	2655414.402	3765485.416	2465704.948
MWSHY0104	Luteolin-7-O-glucoside (Cynaroside)*	Flavonoids	Flavones	C21H20O11	449.11	287.06	448.1006	[M+H]+	1	5373-11-5	C03951	0	0	0	59897.6	95174.1	67613.2	1.49507e+07	1.51778e+07	1.32206e+07	1.93929e+06	2.11765e+06	2.29818e+06	5987819.062	6539884.268	6519349.185
MWStz387	Kaempferol-3-O-sambubioside*	Flavonoids	Flavonols	C26H28O15	581.15	287.06	580.1428	[M+H]+	1	27661-51-4	-	0	0	0	38275	61268.5	117455	1.0193e+07	7.03501e+06	1.01888e+07	2.99332e+06	2.4315e+06	2.0323e+06	3144157.156	3945396.983	5254253.505
MWSprf137	Acacetin-7-O-glucoside (Tilianin)*	Flavonoids	Flavones	C22H22O10	447.13	285.08	446.1213	[M+H]+	3	4291-60-5	-	0	0	0	115042	41506.4	60415.6	2.99475e+06	5.27397e+06	5.86926e+06	2.27098e+06	2.26266e+06	2.02461e+06	3691091.75	3055373.471	3894009.341
Safn002792	Kaempferol-3-O-Gentiobioside-7-O-Rhamnoside*	Flavonoids	Flavonols	C33H40O20	755.2	593.15	756.2113	[M-H]-	1	-	-	0	0	0	69972.9	67713.1	71193.9	63441.8	75574.6	65440.4	12285.2	11260.9	11793.3	28408.46	22282.509	23031.0295
Zbjn005343	Acacetin-7-O-(6''-O-glucoside)glucoside	Flavonoids	Flavones	C28H32O15	609.18	285.08	608.1741	[M+H]+	1	-	-	0	0	0	117416	59137.4	31741.8	1.98853e+07	2.14153e+07	2.23871e+07	1.11818e+06	1.27179e+06	1.29786e+06	7578007.411	7444984.809	7477027.231
MWStz457	Kaempferol 3-O-rutinoside 7-O-glucoside*	Flavonoids	Flavonols	C33H40O20	755.2	593.16	756.2113	[M-H]-	1	34336-18-0	-	0	0	0	77589.5	63734.4	64771.2	62224.6	71559.9	69612.3	15899.4	7210.52	11775.5	24443.0465	21766.4015	19964.4255
Lasp006188	Medicarpin-3-O-Glucoside; Medicocarpin	Flavonoids	Isoflavones	C22H24O9	433.15	137.06	432.142	[M+H]+	3	52766-70-8	C16223	0	0	0	63971.7	48444	88842.8	11908.8	19545.7	38704.9	111229	129211	104124	47822.389	40453.2595	55291.458
Lmjp002461	Quercetin-3-O-neohesperidoside*	Flavonoids	Flavonols	C27H30O16	611.16	303.05	610.1534	[M+H]+	1	29662-79-1	-	0	0	0	82225.1	78553	40032.3	3.66723e+06	3.39977e+06	4.06266e+06	1.52133e+07	1.39626e+07	1.47863e+07	10133199.78	10070042.7	11801395.64
HJAP061	Quercetin-3-O-(2''-O-arabinosyl)rutinoside	Flavonoids	Flavonols	C32H38O20	743.2	303.05	742.1956	[M+H]+	1	-	-	0	0	0	65476.4	67003.3	68144.6	4.62291e+06	4.35928e+06	3.67705e+06	9.1115e+06	1.11218e+07	1.0372e+07	7163344.146	6792743.668	6650966.604
ZBN0160	3,3'-O-Dimethylellagic Acid-4'-O-arabinoside	Tannins	Tannin	C21H18O12	461.072	328.0223	462.0798	[M-H]-	3	-	-	0	0	0	0	0	0	47543.4	34838.7	55354.8	24819.5	25755	27150.5	37208.3895	34113.548	30477.715
Ladp006326	Derriscandenoside A*	Flavonoids	Isoflavones	C22H22O10	447.13	285.08	446.1208	[M+H]+	3	-	-	0	0	0	119265	21764	58710.3	7.14859e+06	6.91421e+06	5.38094e+06	1.8603e+06	3.25394e+06	1.95844e+06	4269219.74	4184033.196	3538134.714
Zmhp006502	Kaempferide-3-O-(6''-malonyl)glucoside	Flavonoids	Flavonols	C25H24O14	549.12	301.07	548.1166	[M+H]+	2	-	-	0	0	0	55632.4	62452.2	81272.3	430786	304146	394636	2.14345e+07	2.29849e+07	2.27495e+07	3538023.053	4126213.944	3910549.756
Safn002376	Herbacetin-3,8-Di-O-glucoside	Flavonoids	Flavonols	C27H30O17	625.14	463.09	626.1483	[M-H]-	3	-	-	0	0	0	69807	64063.8	62500.5	41559.2	51781.7	43560.8	270280	255916	267822	145759.5685	135843.5975	132250.295
Lahp003481	Eriodictyol apiosyl glucoside	Flavonoids	Flavanones	C26H30O15	583.16	289.07	582.1585	[M+H]+	3	-	-	0	0	0	55326.5	53763.5	67057.6	537120	596376	489608	1.26981e+06	1.21276e+06	1.36147e+06	555126.199	803546.2975	1035721.266
pmp000573	Acacetin-7-O-galactoside*	Flavonoids	Flavones	C22H22O10	447.13	285.08	446.1213	[M+H]+	1	-	-	0	0	0	95655.6	30280	49932.4	4.62416e+06	4.77282e+06	3.08689e+06	3.09285e+06	2.69705e+06	2.22958e+06	3241112.834	3122167.491	3796494.17
Lmjp001323	Cyanidin-3-O-(2''-O-xylosyl)glucoside-5-O-glucoside*	Flavonoids	Anthocyanidins	C32H39O20+	743.2	287.06	743.2029	[M]+	3	73036-94-9	C20493	0	0	0	60636.5	40841.9	68773.3	548638	550431	554065	328480	330777	351878	249378.1715	298812.09	335748.646
Qacp008162	1,2,3,7-Tetramethoxyxanthone	Flavonoids	Other Flavonoids	C17H16O6	317.1	273.07	316.0947	[M+H]+	3	22804-52-0	-	0	0	0	61500.9	44352.6	56729.1	0	0	0	147611	136791	121217	27198.918	18065.269	24208.529
HJAP119	Rhamnetin-3-O-Rutinoside-5-O-rhamnoside*	Flavonoids	Flavonols	C34H42O20	771.22	317.06	770.2269	[M+H]+	1	-	-	0	0	0	62527.9	34512.3	61375	165558	257772	217105	718539	747553	598111	455313.1525	476316.1035	294364.4455
Hmcp001628	Limocitrin-3,7-di-O-glucoside	Flavonoids	Flavonols	C29H34O18	671.18	347.07	670.1745	[M+H]+	3	-	-	0	0	0	48402.3	69409.1	38252.3	0	0	0	23208	38279	25286.2	13455.6695	15261.74	18443.2775
pmp000013	Eupatilin-7-O-glucoside	Flavonoids	Flavones	C24H26O12	507.15	345.09	506.1424	[M+H]+	1	-	-	0	0	0	62988.4	59407.2	31204.9	1.38458e+06	1.39815e+06	1.4202e+06	8.29255e+06	8.30696e+06	8.55287e+06	1334058.537	1651428.371	1742854.24
pmb0678	Vitexin-7-O-(6''-feruloyl)glucoside	Flavonoids	Flavones	C37H38O18	771.21	177.1	770.2058	[M+H]+	2	-	-	0	0	0	54041.7	44555.4	48717.1	1.0167e+06	915530	1.24582e+06	3.29776e+06	2.97503e+06	3.24126e+06	1766318.46	1911071.615	1963020.007
Layp006138	5-Hydroxy-3',4',7-trimethoxyflavone glucoside	Flavonoids	Flavones	C24H26O11	491.16	329.1	490.1475	[M+H]+	3	-	-	0	0	0	47503.8	27220.1	68935.8	23170.8	12023.2	20067.2	602715	679629	655243	132333.8885	153535.621	117157.522
Hmcp002187	Limocitrin-3-O-galactoside*	Flavonoids	Flavonols	C23H24O13	509.13	347.07	508.1217	[M+H]+	3	-	-	0	0	0	50976.1	59579.1	31609.6	81741.2	75791.9	61182.5	135386	199670	103520	95807.3245	70811.386	56277.262
Zmjp005842	Chrysosplenol C	Flavonoids	Flavonols	C18H16O8	361.0924	346.0687	360.0845	[M+H]+	3	23370-16-3	C10031	0	0	0	60601	45723.9	29317.6	21074.2	27339.4	28775.2	380133	309834	481815	110612.432	125717.5	141138.321
MWSslk203	Vaccarin	Flavonoids	Flavones	C32H38O19	727.21	433.11	726.2007	[M+H]+	2	53452-16-7	-	0	0	0	43375.8	41539.6	48231.6	68200.8	69140.8	68938.9	311482	286539	311001	137145.9025	161105.0035	159863.4325
Zbzp002036	Cyanidin-3-O-sambubioside-5-O-glucoside*	Flavonoids	Anthocyanidins	C32H39O20+	743.2	287.05	743.2035	[M]+	3	-	-	0	0	0	49075.8	28483.6	55114.4	496311	601142	530353	337954	371844	339027	230321.3095	304980.8085	368460.395
Zmhp002734	5,7,2',5'-Tetrahydroxy-8,6'-dimethoxyflavone	Flavonoids	Flavones	C17H14O8	347.08	332.06	346.0689	[M+H]+	3	-	-	0	0	0	65278.4	30371.9	27720.8	0	0	0	229591	223457	291170	50643.2655	64571.958	84714.935
Lajp002603	Epigallocatechin-(2β→7,4β→8)-gallocatechin	Flavonoids	Flavanols	C30H24O14	609.12	287.05	608.1166	[M+H]+	3	-	-	0	0	0	40322.5	33905.4	48311	0	0	0	115676	116849	116838	47672.181	47718.529	56303.8145
mws1474	5,7-Dihydroxy-3',4',5'-trimethoxyflavone	Flavonoids	Flavones	C18H16O7	345.1	284.07	344.0896	[M+H]+	3	18103-42-9	C19807	0	0	0	50227	39987.4	30031.2	67949.5	83512.6	68340.3	514019	570820	528952	73768.3085	57560.589	72448.1575
Lmsp004166	Quercetin-3-O-glucoside-7-O-rhamnoside*	Flavonoids	Flavonols	C27H30O16	611.16	303.05	610.1534	[M+H]+	1	-	-	0	0	0	33781.9	28185.2	56407.7	3.83586e+06	3.35316e+06	3.99119e+06	1.38158e+07	1.55993e+07	1.41682e+07	9795029.51	9004953.951	9671204.219
Lmxn007955	Sudachitin	Flavonoids	Flavones	C18H16O8	359.08	329.03	360.0845	[M-H]-	3	4281-28-1	-	0	0	0	27118.9	40286.3	47484.6	46178.6	49689.5	45511.8	162418	147211	139239	45984.701	38111.852	27689.6815
HJN005	5,2'-Dihydroxy-7-methoxyflavanone	Flavonoids	Flavones	C16H14O5	285.08	139.04	286.0841	[M-H]-	3	-	-	0	0	0	40811.3	35922.6	37513.6	122610	108002	111394	40908.7	40678.2	37870.6	15665.23	19384.6035	15090.544
ZBN0009	Chrysoeriol-6-C-glucoside-4'-O-glucoside	Flavonoids	Flavones	C28H32O16	623.1612	461.1147	624.169	[M-H]-	3	-	-	0	0	0	32995.7	40426.1	38241	23285.2	28824.1	31822.3	91061.9	106196	113250	111006.868	91692.0785	69530.2835
Wmmp000173	eugeniin	Tannins	Tannin	C41H30O26	937.1	463.1	938.1025	[M-H]-	3	-	-	0	0	0	0	0	0	10078.4	18734.7	19832	1.30567e+06	1.22281e+06	1.81129e+06	244318.903	182121.9485	167032.36
mws2118	Phloretin-2'-O-glucoside (Phlorizin)	Flavonoids	Chalcones	C21H24O10	435.13	167.04	436.1369	[M-H]-	2	60-81-1	C01604	0	0	0	41551.1	37203.5	29487.9	697733	560491	741446	151186	135506	154257	311172.38	279557.4765	264268.5515
pmp000383	Liquiritigenin-4'-O-Glucoside (Liquiritin)	Flavonoids	Flavanones	C21H22O9	419.1337	257.0804	418.1264	[M+H]+	2	551-15-5	C16989	0	0	0	35477.6	42431.9	29539.4	80746.9	79383.9	60408	48479.2	120873	88947.1	54742.3505	51958.0705	41339.2625
MWSslk187	Isorhamnetin-3-O-(2',6'-di-O-α-L-rhamnopyranosyl)-β-D-glucopyranoside; Typhaneoside*	Flavonoids	Flavonols	C34H42O20	771.24	317.07	770.2269	[M+H]+	1	104472-68-6	-	0	0	0	26816	46089.7	33130.5	156181	202480	133470	449115	551494	624879	338674.368	378685.8785	340211.9775
Waptp02347	Peonidin 3-O-sophoroside	Flavonoids	Anthocyanidins	C28H33O16+	625.18	301.07	625.1763	[M]+	3	-	-	0	0	0	43570.5	25419.5	34871.3	20498.9	22387	15780.7	241771	225196	226337	99284.6725	93325.4745	87339.2725
Zbjn004215	Kaempferol-3-O-sophoroside	Flavonoids	Flavonols	C27H30O16	609.15	285.04	610.1539	[M-H]-	2	19895-95-5	C12634	0	0	0	32279.8	32502.6	29727	1.36301e+06	1.46834e+06	1.45739e+06	512571	465011	452536	1202036.588	1074726.849	974540.7115
Wacyp07258	Kaempferol 3-(3,6-Di-P-Coumaroylglucoside)	Flavonoids	Flavonols	C39H32O15	741.18	147.04	740.1741	[M+H]+	3	-	-	0	0	0	30776.3	26511.1	36087.6	620159	765906	490645	71211.3	44520	51986.3	120378.1285	93412.778	106182.645
Wacyp07416	Kaempferol 3-(2,4-Di-P-Coumaroylglucoside)	Flavonoids	Flavonols	C39H32O15	741.18	147.05	740.1741	[M+H]+	3	-	-	0	0	0	31632.8	27572	33572.7	551917	621306	618570	62221.3	35639.6	47489.5	118372.541	129144.44	114168.2455
Lmyp006086	Prunetin-5-O-glucoside*	Flavonoids	Isoflavones	C22H22O10	447.13	285.07	446.1213	[M+H]+	1	-	-	0	0	0	34502	32276.9	25791.5	7.45008e+06	6.93967e+06	7.9948e+06	286691	354744	345279	1820219.764	1903851.59	2066228.228
MWStz439	Kaempferol-3-O-(6''-Rhamnosyl-2''-Glucosyl)Glucoside (Camelliaside A)	Flavonoids	Flavonols	C33H40O20	757.22	287.06	756.2113	[M+H]+	2	135095-52-2	-	0	0	0	32448.8	25631.7	30301.9	2.89614e+06	1.93466e+06	2.24446e+06	2.81423e+06	3.18665e+06	3.11415e+06	1969552.743	2805589.766	2139305.496
MWStz619	Pinocembrin-7-O-glucoside (Pinocembroside)*	Flavonoids	Flavanones	C21H22O9	419.13	257.09	418.1264	[M+H]+	1	75829-43-5	-	0	0	0	26673.4	23382.4	35058.5	107558	87938.6	135106	75550.1	78629.8	81262	38737.997	47770.10505	48369.53861
Zbpp002027	Isorhamnetin-3-O-(6''-malonyl)glucoside*	Flavonoids	Flavonols	C25H24O15	565.12	317.07	564.1115	[M+H]+	1	-	-	0	0	0	15947	25628.6	42555.4	234606	226769	218785	875444	1.06801e+06	1.16081e+06	414474.573	581700.71	517188.1105
MWStz520	6''-O-Malonyldaidzin	Flavonoids	Isoflavones	C24H22O12	503.1195	255.0662	502.1111	[M+H]+	3	124590-31-4	C16191	0	0	0	24561.7	22146.5	36788	193643	219722	208938	778242	1.0213e+06	983621	452902.084	560878.4795	522042.4875
Lmhp002242	Cyanidin-3-O-(2''-O-glucosyl)rutinoside	Flavonoids	Anthocyanidins	C33H41O20+	757.22	287.06	757.2186	[M]+	3	-	-	0	0	0	32713.1	20735.3	22261.3	108185	119697	123802	56491.1	64632.4	84651	61626.055	58549.1785	68593.245
ZBN0132	Gossypetin-8-O-glucoside	Flavonoids	Flavonols	C21H20O13	479.0826	316.0216	480.0904	[M-H]-	3	652-78-8	C10051	0	0	0	14432.1	30332.6	29973.8	116991	148725	128548	49583.4	103530	35370.8	76740.008	60349.771	102929.5955
Lmsn002578	Tellimagrandin II	Tannins	Tannin	C41H30O26	937.0953	609.148	938.1025	[M-H]-	3	81571-72-4	C10224	0	0	0	0	0	0	0	0	0	514483	522277	604551	131994.4625	98065.0195	91916.2315
Wbtp004753	1,2,3,7,8-pentahydroxy-6-methylanthracene-9,10-dione	Flavonoids	Other Flavonoids	C15H10O7	303.05	229.05	302.0427	[M+H]+	1	-	-	0	0	0	23416.5	28210	22280.1	1.08395e+06	901466	1052472	2.29633e+06	2.28124e+06	3.12767e+06	1121687.053	1512936.215	1394376
Lmyp004795	Isovitexin-7-O-xyloside-2''-O-rhamnoside	Flavonoids	Flavones	C32H38O18	711.21	381.1	710.2058	[M+H]+	3	-	-	0	0	0	24638.3	31629.2	16833.4	460268	577681	446203	0	0	0	206473.492	228629.6725	247194.9005
Lmsn004132	Hamiltone A	Flavonoids	Flavanones	C18H18O6	329.09	167.04	330.1103	[M-H]-	3	6626-61-5	-	0	0	0	24159.9	25901.6	22895.4	141131	128275	123031	63878.7	30043.1	61144	189997.1895	163838.0645	117568.6185
Lmmp003903	Kaempferol-3-O-(2''-O-acetyl)glucoside	Flavonoids	Flavonols	C23H22O12	491.12	287.05	490.1111	[M+H]+	3	-	-	0	0	0	15327.2	23527.1	32652.2	439216	476942	464148	45005.2	15750.9	7247.21	115159.167	113061.7995	142052.801
MWSHY0092	Eriodictyol-7-O-Rutinoside (Eriocitrin)*	Flavonoids	Flavanones	C27H32O15	597.1803	289.072	596.1741	[M+H]+	3	13463-28-0	C09732	0	0	0	24203.3	28718.6	16416.9	954371	1.06672e+06	1.00002e+06	1.33427e+06	1.2649e+06	1.25031e+06	1102982.678	1040284.939	1318079.539
Lcyp000688	Verecundin(Pinocembrin-5-glucoside)*	Flavonoids	Flavanones	C21H22O9	419.13	257.08	418.1264	[M+H]+	1	-	-	0	0	0	38792.5	15153.9	15142.2	55253.6	33263.4	34559.7	58902	61772.9	57436.8	17782.4015	22725	43868.448
Lmsp002330	Alcesefoliside	Flavonoids	Flavones	C33H40O20	757.22	287.06	756.2113	[M+H]+	2	124151-38-8	-	0	0	0	25385.4	17223.5	25719.4	133808	125651	123692	56491.2	62305.8	91414.9	60617.5395	59916.6665	61832.4725
Lmlp006175	Isosalipurposide (Phlorizin Chalcone)*	Flavonoids	Chalcones	C21H22O10	435.13	273.09	434.1213	[M+H]+	2	4547-85-7	C16406	0	0	0	34793.3	10028.6	22916.5	1.6503e+06	1.90066e+06	1.75259e+06	125758	61242.3	108734	528915.066	556952.833	604310
pme1398	Delphinidin-3-O-glucoside (Mirtillin)	Flavonoids	Anthocyanidins	C21H21O12+	465.1	303.05	465.1028	[M]+	3	50986-17-9	C12138	0	0	0	18509.7	23712.5	22350.5	46401.2	34799.8	44663.5	309643	292030	402931	145913.6355	103963.151	165904.1435
Hmgp001916	3,3',5,7-Tetrahydroxy-4',6-Dimethoxyflavone-7-O-Gentiobioside; (Laciniatin-7-O-Gentiobioside)	Flavonoids	Flavonols	C29H34O18	671.18	347.07	670.1745	[M+H]+	3	-	-	0	0	0	30384.9	17823.5	15297.5	0	0	0	76372.2	113313	95509	34202.0935	44369.617	62032.675
HJN051	Tamarixetin-3-O-rutinoside	Flavonoids	Flavonols	C28H32O16	623.16	315.05	624.169	[M-H]-	2	-	-	0	0	0	36173.7	7221.03	17457.8	16375.5	9595.37	9883.79	180906	122426	137133	193319.347	175412.2155	128040
Zbsp004894	3'-O-Methyltricetin-7-O-(6''-malonyl)glucoside*	Flavonoids	Flavones	C25H24O15	565.1188	317.0656	564.1115	[M+H]+	1	-	-	0	0	0	14466.9	21986.5	24359.2	243486	209532	253382	982942	1.13838e+06	1.08548e+06	440348.6015	582105.2305	547197.612
Lmwp005248	Kaempferol-3-O-(6'''-p-Coumaroyl)glucosyl-(1→2)-Glucoside-7-O-Rhamnoside	Flavonoids	Flavonols	C42H46O22	903.26	287.06	902.2481	[M+H]+	2	-	-	0	0	0	26526.4	24139.1	10138.7	617466	460665	694860	947061	746263	707413	390963.9485	587067.621	753995.2635
MWStz667	Panasenoside	Flavonoids	Flavonols	C27H30O16	609.15	284.03	610.1534	[M-H]-	3	31512-06-8	C16490	0	0	0	26181.1	19845	14717.3	1.64506e+06	1.59949e+06	1.68959e+06	506093	401359	433169	1207635.245	976539.993	877403.305
Lmsp003252	Isorhamnetin-3-O-sophoroside	Flavonoids	Flavonols	C28H32O17	641.17	317.07	640.1639	[M+H]+	1	-	-	0	0	0	20025.7	15573.7	22285.3	248613	202246	236119	525384	493073	507281	199765.4155	316141.281	272925.051
Lajp005875	Odoratin rutinoside	Flavonoids	Flavones	C29H34O15	623.2	315.08	622.1898	[M+H]+	3	-	-	0	0	0	25503.8	16156	15227.1	87392.4	105251	116344	815395	843960	890316	237011.012	208627.3835	252409.856
Zbap001768	Cyanidin-3-O-rutinoside-5-O-glucoside*	Flavonoids	Anthocyanidins	C33H41O20+	757.2144	287.055	757.2186	[M]+	3	-	C12646	0	0	0	25411.5	14136.3	16812	123181	189723	148331	78857.1	83006.3	66392.4	66921.125	74561.0975	80446.8195
Lmdp004892	Kaempferol-3-O-(6''-malonyl)galactoside*	Flavonoids	Flavonols	C24H22O14	535.11	287.05	534.101	[M+H]+	1	-	-	0	0	0	26427.6	18718.7	9391.72	246948	249736	257220	687345	617891	600118	330039.658	338931.723	347951.7225
Happ001851	Malvidin-3,5-di-O-glucoside (Malvin)	Flavonoids	Anthocyanidins	C29H35O17+	655.19	331.09	655.1869	[M]+	3	16727-30-3	C08718	0	0	0	19278.4	15037.1	19278	0	0	0	65570.3	62989.1	63823.4	34936.1065	34945.2715	38649.716
Zbsp008132	Acacetin-7-O-(6''-O-acetyl)glucoside*	Flavonoids	Flavones	C24H24O11	489.14	285.08	488.1319	[M+H]+	1	-	-	0	0	0	12810.2	10387	30198.9	2.38904e+07	2.3612e+07	2.26775e+07	1.16406e+06	1.14598e+06	1.18364e+06	2137589.161	2301872.302	2409105.749
MWStz612	Neoeriocitrin*	Flavonoids	Flavanones	C27H32O15	597.18	289.07	596.1741	[M+H]+	3	13241-32-2	C09805	0	0	0	24118.6	19094.2	9132.49	1039126	1.08524e+06	1.03901e+06	1.28111e+06	1130274	1.30826e+06	1024867.933	1085078.556	1171385
Lmyp001666	Cyanidin-3-O-glucosylrutinoside*	Flavonoids	Anthocyanidins	C33H41O20+	757.22	287.06	757.2186	[M]+	3	-	-	0	0	0	14825.9	7948.89	25987.2	85830.3	120394	78253.6	52212.7	56859.4	57596.7	50582.8595	30753.0085	47156.161
Lajp005820	Gardenin A glucoside	Flavonoids	Flavones	C27H32O14	581.1844	419.1341	580.1792	[M+H]+	3	-	-	0	0	0	15481.5	9742.13	17372.3	160533	190850	169654	0	0	0	73732.54	99519.0055	35247.306
Lmmp003817	Kaempferol-3-O-(6''-malonyl)glucoside*	Flavonoids	Flavonols	C24H22O14	535.11	287.05	534.101	[M+H]+	1	81149-02-2	-	0	0	0	15130.4	12295.9	15046.9	310573	247090	288477	670834	409463	601286	327464.012	418652.8405	405292.5
Lmqp003887	Kaempferol-3-O-xylosyl(1→2)glucoside*	Flavonoids	Flavonols	C26H28O15	581.15	287.05	580.1428	[M+H]+	1	-	-	0	0	0	16997.4	7020	15473.3	178887	201751	165764	295975	330131	345322	229980.9015	267437.007	224909.5
Zblp002066	Delphinidin-3-O-arabinoside	Flavonoids	Anthocyanidins	C20H19O11+	435.0918	303.0499	435.0922	[M]+	3	-	-	0	0	0	7671.23	17359.2	12825.9	0	0	0	16636.5	21108.4	10741	21633.9675	13973.995	19792.2725
MWSslk136	Pectolinarin	Flavonoids	Flavones	C29H34O15	623.2	315.1	622.1898	[M+H]+	3	28978-02-1	-	0	0	0	14565.3	8333.15	12842.8	36563.7	39567	33098.6	145066	144613	123413	93985.708	56087.418	70517.2735
pmb0645	Hesperetin-6-C-glucoside-7-O-glucoside	Flavonoids	Flavanones	C28H34O16	627.19	465.2	626.1847	[M+H]+	3	-	-	0	0	0	19425.2	0	7336.12	60227.2	60888.9	89513.1	1.2406e+06	1.00179e+06	1.0988e+06	529434.168	617161.77	644823.1895
MWStz522	Isorhamnetin 3-glucoside-7-rhamnoside	Flavonoids	Flavonols	C28H32O16	623.16	315.05	624.169	[M-H]-	3	17331-71-4	-	0	0	0	7494.47	9203.29	9431.43	152961	126256	129426	90541.3	44504.7	45713.8	130235.068	87664.053	98442.529
MWSHY0185	Isomangiferin	Flavonoids	Other Flavonoids	C19H18O11	423.09	303.05	422.0849	[M+H]+	3	24699-16-9	C16979	0	0	0	0	0	26091.7	220220	172632	230076	30926.9	23857.8	34961.7	37152.0645	46446.8605	90279.5455
Zbnn005416	Eriodictyol-7-O-(6''-acetyl)glucoside	Flavonoids	Flavanones	C23H24O12	491.12	287.05	492.1268	[M-H]-	3	-	-	0	0	0	13785.1	6356.17	5703.06	141784	101461	93132.6	554412	416302	439397	221422.796	129427.419	150920.436
Wajp004095	Apigenin-7-O-Gentiobioside	Flavonoids	Flavones	C27H30O15	595.17	271.06	594.1585	[M+H]+	3	-	-	0	0	0	0	0	15838.9	184688	115078	167645	115117	149767	116646	109335.2695	106529.875	131308.7835
Labp005025	5-O-Malonylisosakuranin	Flavonoids	Flavanones	C25H26O13	535.14	287.09	534.1373	[M+H]+	3	-	-	0	0	0	0	0	9946.59	259148	206698	281903	928274	915293	790474	162651.3459	196550.6005	180512.1945
Lazp003934	GlucosylKakkanin	Flavonoids	Isoflavones	C33H40O19	741.22	285.08	740.2164	[M+H]+	2	-	-	0	0	0	0	0	9090.22	1.05201e+06	925187	841479	40690.4	40067.4	48336.8	218950.9755	333649.024	257106.9015
Lmsp004915	Cernuoside*	Flavonoids	Aurones	C21H20O11	449.11	287.06	448.1006	[M+H]+	1	480-69-3	-	0	0	0	0	0	0	1.58057e+07	1.31856e+07	1.56502e+07	153286	173170	310081	3388643.297	4674413.235	6259153.814
Cmxp003975	Okanin-4'-O-glucoside(Marein)*	Flavonoids	Chalcones	C21H22O11	451.12	289.07	450.1162	[M+H]+	3	535-96-6	-	0	0	0	0	0	0	4.92317e+06	4.58021e+06	5.14044e+06	1.3461e+06	1.22522e+06	1.35445e+06	2427842.062	2568076.146	2621030.339
Lmbp003668	Kaempferol-3-O-arabinoside	Flavonoids	Flavonols	C20H18O10	419.1	287.05	418.09	[M+H]+	1	-	-	0	0	0	0	0	0	3.145e+06	3.40614e+06	3.59026e+06	220127	256529	298225	844568.3525	899621.5085	799559.723
MWSHY0019	Hesperetin-7-O-neohesperidoside(Neohesperidin)*	Flavonoids	Flavanones	C28H34O15	611.2	303.09	610.1898	[M+H]+	3	13241-33-3	C09806	0	0	0	0	0	0	3.1685e+06	3.38747e+06	3.36639e+06	1.60347e+06	1.78051e+06	1.48735e+06	1281041.193	1388428.739	1405402.159
Wacyn06229	Kaempferol 3-O-beta-D-(p-coumaroyl)-sambubioside	Flavonoids	Flavonols	C35H34O17	725.17	285.04	726.1796	[M-H]-	2	-	-	0	0	0	0	0	0	3.21095e+06	3.46315e+06	3.15868e+06	35367.5	33364.5	34991.3	1270111.589	1201479.474	1031928.563
Zmhp005586	Herbacetin-7-O-(3''-glucosyl)rhamnoside; Rhodiosin	Flavonoids	Flavonols	C27H30O16	611.16	303.05	610.1534	[M+H]+	2	86831-54-1	-	0	0	0	0	0	0	3.0806e+06	3.12889e+06	3.19755e+06	1.40797e+06	1.36139e+06	1.73286e+06	1198211.98	1287480.546	1404212.604
MWStz366	6''-O-Malonylgenistin*	Flavonoids	Isoflavones	C24H22O13	519.11	271.07	518.106	[M+H]+	1	51011-05-3	C16192	0	0	0	0	0	0	2.85927e+06	2.40686e+06	2.74358e+06	1.35912e+06	1.57853e+06	1.29315e+06	953690.5	1079204.457	1195363
MWStz356	Apigenin-7-O-(6''-O-malonyl)glucoside*	Flavonoids	Flavones	C24H22O13	519.11	271.07	518.106	[M+H]+	1	86546-87-4	C10020	0	0	0	0	0	0	2.60425e+06	2.44499e+06	2.84319e+06	1.28908e+06	1364348	1.4107e+06	918870.669	951343.347	1319799.607
pmb0603	Chrysoeriol-7,4'-di-O-glucoside	Flavonoids	Flavones	C28H32O16	625.18	301.07	624.169	[M+H]+	3	-	-	0	0	0	0	0	0	1.91751e+06	1.58325e+06	1.91291e+06	490753	697102	660701	684529.6355	800701.6685	762999.0555
Zmtp102903	Kaempferol-3-O-arabinoside (Juglanin)	Flavonoids	Flavonols	C20H18O10	419.1	287.06	418.09	[M+H]+	1	-	-	0	0	0	0	0	0	1.80695e+06	1.51566e+06	1.7771e+06	184410	179203	146120	502008.1055	440400.065	429300.464
Labp006185	Acacetin-7-O-(6''-malonyl)glucoside*	Flavonoids	Flavones	C25H24O13	533.13	285.08	532.1217	[M+H]+	1	-	-	0	0	0	0	0	0	1.71452e+06	1.6314e+06	1.68929e+06	110356	117755	135013	361208.5975	364273.413	335713.616
Zbbp006993	Biochanin A-7-O-glucoside-6''-O-malonate*	Flavonoids	Isoflavones	C25H24O13	533.13	285.07	532.1211	[M+H]+	1	-	-	0	0	0	0	0	0	1.58805e+06	1.71642e+06	1.65381e+06	113996	105647	91788.1	418734.0845	325684.766	356884.0775
Lazp005201	Acetyl Sissotrin*	Flavonoids	Isoflavones	C24H24O11	489.14	285.08	488.1319	[M+H]+	1	-	-	0	0	0	0	0	0	1.29692e+06	1.14534e+06	1.3051e+06	108181	82697.1	108751	140495.676	147622.2155	169237.997
ZBN0203	Acacetin-7-O-Malonyl-galactoside	Flavonoids	Flavones	C25H24O13	531.1133	283.0657	532.1217	[M-H]-	3	-	-	0	0	0	0	0	0	987963	1.01958e+06	1.08711e+06	236399	164804	151211	401826.4165	440743.317	386629.665
Lamp006438	Astrapterocarpan-3-O-malonyl glucoside	Flavonoids	Isoflavones	C26H28O13	549.16	301.11	548.1524	[M+H]+	2	-	-	0	0	0	0	0	0	930255	983412	945029	0	0	0	256855.266	312826.723	295944.9025
MWStz559	Quercetin 3,7-diglucoside*	Flavonoids	Flavonols	C27H30O17	627.15	303.05	626.1483	[M+H]+	1	6892-74-6	-	0	0	0	0	0	0	698607	720386	760568	3.14382e+06	3.15074e+06	3.19561e+06	1126189.126	1233012.642	1371092.571
Hmlp003068	Meratin*	Flavonoids	Flavonols	C27H30O17	627.15	303.05	626.1483	[M+H]+	1	27215-04-9	-	0	0	0	0	0	0	655860	652129	683488	2.90427e+06	2.94143e+06	3.19737e+06	1070626.549	1122877.624	1229028.191
Zblp004717	3'-methoxyquercetin-3-O-L-rhamnosyl(1→2)-glucopyranoside*	Flavonoids	Flavonols	C28H32O16	625.17	317.07	624.169	[M+H]+	1	-	-	0	0	0	0	0	0	579318	830786	576382	449959	427667	575411	480130.8785	480323.8885	389897.853
MWSHY0116	Hesperetin-7-O-rutinoside (Hesperidin)*	Flavonoids	Flavanones	C28H34O15	611.1971	303.0869	610.1898	[M+H]+	3	520-26-3	C09755	0	0	0	0	0	0	523490	696562	711651	1.49876e+06	1.95845e+06	1.91848e+06	1336508.773	1511593.078	1021142.148
Lmyn006922	Sakuranin	Flavonoids	Flavanones	C22H24O10	447.13	285.08	448.1369	[M-H]-	2	529-39-5	C17391	0	0	0	0	0	0	658451	587213	592347	663125	742986	751102	455323.9735	357963.6545	348226.854
Wbsp000207	Apigenin 7-O-(2'',6''-di-O-E-p-coumaroyl)glucoside	Flavonoids	Flavones	C39H32O14	725.19	147.27	724.1792	[M+H]+	3	1448779-19-8	-	0	0	0	0	0	0	502044	560960	597250	59385.8	48942	63689.3	69200.799	46643.731	50275.151
pmb2997	Chrysoeriol-7-O-Sophoroside-5-O-glucuronide	Flavonoids	Flavones	C34H40O22	799.19	461.1	800.2011	[M-H]-	3	-	-	0	0	0	0	0	0	559798	517987	474684	271647	213489	181095	242378.557	295618.936	221926.6745
Zmjp001877	Cyanidin-3-O-sambubioside[Cyanidin-3-O-(2''-O-xylosyl)glucoside]	Flavonoids	Anthocyanidins	C26H29O15+	581.1501	287.0544	581.1501	[M]+	3	63535-17-1	C20490	0	0	0	0	0	0	396394	422959	481375	0	0	0	128096.875	119094.9895	156815.444
pmp000587	Luteolin-7-O-(6''-malonyl)glucoside*	Flavonoids	Flavones	C24H22O14	535.11	287.05	534.101	[M+H]+	1	-	C10103	0	0	0	0	0	0	386449	461425	327474	272356	211924	258466	146930.917	219933.3115	205224.341
Waqkn04503	Isorhamnetin 3-(2''-acetylglucoside)	Flavonoids	Flavonols	C24H24O13	519.11	315.05	520.1217	[M-H]-	2	-	-	0	0	0	0	0	0	412426	347904	304870	569297	566017	638935	485251.437	475560.266	408667.444
pma0795	Tricetin-5-O-(6''-malonyl)glucoside	Flavonoids	Flavones	C24H22O15	551.1	303.05	550.0959	[M+H]+	3	-	-	0	0	0	0	0	0	328870	396069	337394	1.79127e+06	2.14135e+06	1.69782e+06	408378.53	567487.263	651419.454
Zbsp003928	Orientin-2''-O-(6'''-p-coumaroyl)-glucopyranoside	Flavonoids	Flavones	C36H36O18	757.2	449.11	756.1902	[M+H]+	3	-	-	0	0	0	0	0	0	351502	280676	394662	1.03031e+06	736076	798931	563745.6645	628548.969	628250.668
Lmdp003808	Azaleatin (5-O-Methylquercetin)	Flavonoids	Flavonols	C16H12O7	317.07	302.04	316.0583	[M+H]+	3	529-51-1	C10022	0	0	0	0	0	0	343085	328545	288125	586150	438372	610584	283022.5865	336357.2815	185415.0095
Zbsp002083	Pelargonidin-3,5-O-diglucoside	Flavonoids	Anthocyanidins	C27H31O15+	595.17	271.06	595.1657	[M]+	3	58751-31-8	C08725	0	0	0	0	0	0	296082	358284	273163	0	0	0	89689.6515	106425.55	100231.3095
Zbsp005715	Hesperetin-7-O-(6''-malonyl)glucoside	Flavonoids	Flavanones	C25H26O14	551.14	303.09	550.1323	[M+H]+	3	-	-	0	0	0	0	0	0	296918	254746	271266	1.18003e+06	1.17653e+06	1.42889e+06	319920.832	484856.353	394302.6
Hmcp001559	Isorhamnetin-3-O-rutinoside-7-O-arabinoside	Flavonoids	Flavonols	C33H40O20	757.22	317.06	756.2113	[M+H]+	3	-	-	0	0	0	0	0	0	182341	354257	214018	117556	213531	224832	231546.4475	183007.947	136225.5
pmn001644	Quercetin-3-O-(2''-O-acetyl)glucuronide	Flavonoids	Flavonols	C23H20O14	519.08	300	520.0853	[M-H]-	3	-	-	0	0	0	0	0	0	268991	221446	210095	353516	409814	443641	389333.6015	328755.317	301442.4295
pmb0680	Vitexin-7-O-(6''-p-coumaroyl)glucoside	Flavonoids	Flavones	C36H36O17	741.2	147.3	740.1952	[M+H]+	3	-	-	0	0	0	0	0	0	141405	266685	247619	259769	234357	301692	193495.2835	294170.012	272490.0285
Walbsp5132	Kaempferol 3-(6''-p-coumaryl)sophoroside	Flavonoids	Flavonols	C36H36O18	757.19	147.04	756.1902	[M+H]+	1	-	-	0	0	0	0	0	0	225790	187107	229172	734020	639491	610861	361268.607	418780.9835	445648.487
Lasp003888	Genistein glucosyl malonyl xylside*	Flavonoids	Isoflavones	C29H30O17	651.16	271.06	650.1483	[M+H]+	2	-	-	0	0	0	0	0	0	197708	228362	201535	834848	1.03826e+06	913304	484034.554	538575.1795	449535.344
pmb0542	Cyanidin-3-O-(6''-O-malonyl)glucoside	Flavonoids	Anthocyanidins	C24H23O14+	535.11	287.06	535.1082	[M]+	3	171828-62-9	C12643	0	0	0	0	0	0	182710	181335	228645	14581.9	21128.9	27087	55051.2595	48671.7645	89969.3335
Hmqp003435	Apigenin-7-O-(2''-O-apiosyl)(6''-Malonyl)glucoside*	Flavonoids	Flavones	C29H30O17	651.15	271.06	650.1483	[M+H]+	2	-	C05622	0	0	0	0	0	0	203931	191422	178623	742013	796321	890011	515811.4185	481775.6275	369743.0015
Lamp007327	3,9-dihydroeucomnalin malonyl glucoside	Flavonoids	Other Flavonoids	C26H28O14	565.15	317.1	564.1479	[M+H]+	3	-	-	0	0	0	0	0	0	220874	178221	154228	4.75317e+06	4.92035e+06	5.3137e+06	827741.62	1011052.388	1024922.785
Zmcn003728	Kaempferol-3,7-O-diglucoside	Flavonoids	Flavonols	C27H30O16	609.15	285.04	610.1534	[M-H]-	2	25615-14-9	-	0	0	0	0	0	0	184132	181209	151608	81342.5	42501.5	46011.3	125396.7565	91088.877	93417.888
Lajn004573	7,2',4'-Trihydroxy-8,3'-dimethoxyisoflavanglucoside	Flavonoids	Other Flavonoids	C23H28O11	479.15	317.11	480.1632	[M-H]-	1	-	-	0	0	0	0	0	0	159699	137635	181010	643876	718608	673129	445508.46	408481.6865	382252.7075
Zmjp004852	5,6,3',4'-Tetrahydroxy-3,7-dimethoxyflavone-6-O-glucoside*	Flavonoids	Flavonols	C23H24O13	509.13	347.08	508.1217	[M+H]+	3	64190-90-5	-	0	0	0	0	0	0	141640	157079	136641	182751	193470	185234	60140.945	88124.6765	145499.1575
Wbsp000187	Apigenin-4'-O-(6''-O-p-coumaroyl)-β-D-glucopyranoside	Flavonoids	Flavones	C30H26O12	579.15	147.04	578.1424	[M+H]+	3	-	-	0	0	0	0	0	0	116073	155094	130812	38342.3	35919.9	45439.3	12377.108	11327.483	9258.2545
Laxp007708	Medicarpin 3-O-(6'-malonylgluclside)*	Flavonoids	Isoflavones	C25H26O12	519.15	271.1	518.1424	[M+H]+	2	-	-	0	0	0	0	0	0	132622	116438	150432	423597	567155	471217	107545.05	128570.525	134661.646
mws0791	Poncirin (Isosakuranetin-7-O-neohesperidoside)*	Flavonoids	Flavanones	C28H34O14	593.19	285.08	594.1949	[M-H]-	3	14941-08-3	C09830	0	0	0	0	0	0	121188	132817	137606	248024	256057	229187	169319.8065	176454.47	150271.0615
Zbzp006804	Medicarpin 3-O-glucoside-6'-malonate*	Flavonoids	Isoflavones	C25H26O12	519.15	271.1	518.1424	[M+H]+	2	131653-24-2	C16224	0	0	0	0	0	0	112057	124545	132506	693122	475003	532676	111125.941	93288.539	143458.6155
MWSHY0010	Troxerutin	Flavonoids	Flavonols	C33H42O19	743.24	435.14	742.232	[M+H]+	3	7085-55-4	-	0	0	0	0	0	0	93570.4	140620	124149	191361	190759	179610	175395.109	107744.7975	109997.7835
Lmmp002334	Quercetin-3-O-rutinoside-7-O-glucoside*	Flavonoids	Flavonols	C33H40O21	773.21	303.05	772.2062	[M+H]+	1	30311-61-6	-	0	0	0	0	0	0	116118	125176	106502	3.47607e+06	3.34371e+06	3.0689e+06	1220879.499	1357621.48	1311710.074
Lmjp003206	Quercetin-3-O-Sambubioside-5-O-Glucoside	Flavonoids	Flavonols	C32H38O21	759.2	303.05	758.1906	[M+H]+	3	-	-	0	0	0	0	0	0	130512	88744	95028.2	510455	414929	430485	264982.5165	221198.7705	284571.503
Hmmn002691	Eriodictyol-5,3'-Di-O-rutinoside	Flavonoids	Flavanones	C39H52O24	903.27	449.1	904.2849	[M-H]-	3	-	-	0	0	0	0	0	0	113405	92840.9	107183	17823.8	8331.85	17738	20794.979	28730.8545	24181.016
Zmhp002640	6-Hydroxykaempferol-3-O-Rutinoside-6-O-glucoside*	Flavonoids	Flavonols	C33H40O21	773.21	303.05	772.2062	[M+H]+	1	-	-	0	0	0	0	0	0	110188	116189	82165.1	3.24825e+06	2.94277e+06	3.18195e+06	1691152.666	1723430.547	1491034.426
mws0045	Quercetin-3-O-rhamnoside(Quercitrin)	Flavonoids	Flavonols	C21H20O11	449.11	303.05	448.1006	[M+H]+	3	522-12-3	C01750	0	0	0	0	0	0	83419.6	94432.1	77391.8	388822	372651	344708	286219.99	286705.939	352483.235
Zmhp003784	Gossypetin-7-O-(3''-glucosyl)rhamnoside; Rhodioflavonoside	Flavonoids	Flavonols	C27H30O17	627.16	465.1	626.1483	[M+H]+	1	-	-	0	0	0	0	0	0	71867.4	98446.1	64676.1	1.42339e+06	1.25502e+06	1.23997e+06	657048.819	683932.785	732328.187
Lmmp004510	Apigenin-7-O-[2''-O-(2'''-Sinapoyl)glucuronyl]glucuronide	Flavonoids	Flavones	C38H36O21	829.18	271.06	828.1749	[M+H]+	3	-	-	0	0	0	0	0	0	72319.6	38078.5	119201	154657	93807.7	119072	69789.7135	110308.5365	116761.1015
Hmcp001858	Kaempferol-3-O-arabinoside-7-O-rhamnoside	Flavonoids	Flavonols	C26H28O14	565.15	287.05	564.1479	[M+H]+	3	-	-	0	0	0	0	0	0	68879.5	97678.2	55971.1	40792.9	40862.5	44719.9	48822.65475	46151.505	33190.767
MWSslk252	Didymin (Isosakuranetin-7-O-rutinoside)*	Flavonoids	Flavanones	C28H34O14	593.19	285.08	594.1949	[M-H]-	3	14259-47-3	-	0	0	0	0	0	0	67579.2	82966.8	64302.6	150329	151432	155526	129898.6465	115983.638	92418.4675
ZBN0433	Naringenin-7-O-(6''-malonyl)glucoside	Flavonoids	Flavanones	C24H24O13	519.1139	271.0638	520.1217	[M-H]-	3	-	-	0	0	0	0	0	0	90991	54472	62902.2	174618	154789	151247	101412.8845	101855.9995	130431.982
Hmln002362	Dehydrochebulic acid trimethyl ester	Tannins	Tannin	C17H16O11	395.06	363.03	396.0693	[M-H]-	3	154702-77-9	-	341285	392152	376390	0	0	0	0	0	0	0	0	0	70829.5315	57680.38	61206.952
Hmln002199	Quercetin-3-O-(6''-O-acetyl)galactoside	Flavonoids	Flavonols	C23H22O13	505.1	300.03	506.106	[M-H]-	3	-	-	0	0	0	0	0	0	64579.6	73656	69976.6	137572	99759.1	97737.1	73337.7615	76503.6425	85873.3225
ZBN0073	Quercetin-3-O-(6''-O-acetyl)glucoside	Flavonoids	Flavonols	C23H22O13	505.0982	300.0247	506.106	[M-H]-	3	-	-	0	0	0	0	0	0	58766.5	71296.1	60937.5	113966	152721	125951	95346.3795	65196.759	80880.371
pmp000191	6''-O-Acetylgenistin	Flavonoids	Isoflavones	C23H22O11	475.12	271.06	474.1162	[M+H]+	3	73566-30-0	-	0	0	0	0	0	0	75114.6	51105.2	60248.9	18083.4	6308.78	12621.9	10871	16203.6785	34268.5385
Zbtp004722	Mearnsetin	Flavonoids	Flavonols	C16H12O8	333.06	318.03	332.0532	[M+H]+	3	16805-10-0	-	0	0	0	0	0	0	76425.5	42036.1	57587.7	144133	189042	180230	62027.583	52545.9095	79967.669
pmb0578	Luteolin-7-O-(6''-sinapoyl)glucoside	Flavonoids	Flavones	C32H30O15	655.17	207	654.1585	[M+H]+	3	-	-	0	0	0	0	0	0	44044.9	41515.2	65631	516452	761558	758764	324733.696	319585.9645	371325.448
Hmpp103270	Eriodictyol-7-O-glucoronide	Flavonoids	Flavanones	C21H20O12	465.1	289.07	464.0955	[M+H]+	3	133360-47-1	-	0	0	0	0	0	0	60073.9	43432	46090.5	151736	147874	143027	44854.8305	34702.2825	59927.0845
Zbnn005420	Eriodictyol-7-O-(6''-malonyl)glucoside	Flavonoids	Flavanones	C24H24O14	535.11	287.05	536.1166	[M-H]-	3	-	-	0	0	0	0	0	0	39923.9	56187.7	43848	53409.5	41135.5	51559.4	29698.949	35169.4415	32006.8515
Lazp002140	Luteolin 7-rutinoside-4'-glucoside	Flavonoids	Flavones	C33H40O20	757.22	449.11	756.2113	[M+H]+	1	-	-	0	0	0	0	0	0	53709.5	36691.3	34419.7	110390	132292	88152.7	36273.4305	42071.564	48224.112
pmp000581	Apigenin-7-O-(6''-acetyl)glucoside	Flavonoids	Flavones	C23H22O11	475.12	271.06	474.1162	[M+H]+	1	72741-92-5	-	0	0	0	0	0	0	46858.1	43645.9	31392	28960.9	24938.7	24055.6	18272.588	22113.168	21869.4755
Lmyp003857	Kaempferol-3-O-(2'',6''-digalloyl)glucoside	Flavonoids	Flavonols	C35H28O19	753.13	287.06	752.1225	[M+H]+	3	-	-	0	0	0	0	0	0	32843.2	41989.3	41935.2	95333.7	90810.8	90871.7	33278.524	51408.964	46758.5
Zmdp004112	Genistein-7-O-(6''-malonyl)glucoside	Flavonoids	Isoflavones	C24H22O13	519.11	271.06	518.106	[M+H]+	2	-	-	0	0	0	0	0	0	37109.2	26863.7	52244.6	227871	184318	186513	125882.1175	94485.2715	124538.3385
MWSN0091	Oroxin B	Flavonoids	Flavones	C27H30O15	593.1507	269.0552	594.1585	[M-H]-	3	114482-86-9	-	0	0	0	0	0	0	28882.4	41616.1	37186.4	35707.7	48655.9	54371.2	78221.969	57744.0415	42301.2265
Zajn005914	Kaempferol-3-O-[2-O-(trans-p-coumaroyl)-3-O-ɑ-D-glucopyranosyl]-ɑ-D-glucopyranoside	Flavonoids	Flavonols	C36H36O18	755.18	285.04	756.1902	[M-H]-	3	-	-	0	0	0	0	0	0	39164.8	33353.6	34795.9	49528.5	39011.9	42719.6	41223.8165	31532.019	17459.73
Lajp005193	Gardenin C 5-glucoside	Flavonoids	Flavones	C26H30O14	567.17	405.12	566.1636	[M+H]+	3	-	-	0	0	0	0	0	0	29176.8	33035.3	43741.3	111926	76169.4	83350.7	62184.7315	76307.3985	76109.6765
Lmdp003171	Azalein (Azaleatin-3-O-rhamnoside)	Flavonoids	Flavonols	C22H22O11	463.12	317.07	462.1162	[M+H]+	3	29028-02-2	-	0	0	0	0	0	0	39468.6	31745.5	32944.5	161305	167035	185844	86489.911	111789.985	50916.5405
Safn003136	Isorhamnetin 3,4'-Diglucoside	Flavonoids	Flavonols	C28H32O17	639.16	477.1	640.1639	[M-H]-	1	-	-	0	0	0	0	0	0	28253.4	28122.2	33140.3	345225	293614	310976	169255.524	159650.611	146167.5345
ZBN0006	Luteolin-7-O-(6''-malonyl)glucoside-5-O-arabinoside	Flavonoids	Flavones	C29H30O18	665.1354	285.0411	666.1432	[M-H]-	3	-	-	0	0	0	0	0	0	6526.5	39302	33592.8	278467	219449	248012	157166.9675	137914.3945	106166.385
Safn008077	Chrysosplenol C 6,4'-diglucoside	Flavonoids	Flavones	C30H36O18	743.21	521.13	684.1902	[M+CH3COOH-H]-	3	-	-	0	0	0	0	0	0	21770.8	15544.6	25551.5	311434	318358	325816	173127.336	204228.8205	186679.207
Lajp005898	5,8,3'-trihydroxy-6,7,4'-trimethoxyflavone-8-O-β-D-glucoside	Flavonoids	Flavones	C24H26O13	523.1428	361.0984	522.1373	[M+H]+	3	-	-	0	0	0	0	0	0	26704.8	17805.4	18149.7	225300	242405	252227	35828.446	44022.306	93290.985
Lmmp002529	Gossypetin-3-O-rutinoside-8-O-rhamnoside	Flavonoids	Flavonols	C33H40O21	773.21	465.1	772.2062	[M+H]+	3	-	-	0	0	0	0	0	0	30541	11190.7	13028.2	368964	337020	342035	156191.315	193415.639	220588.8145
Zbzp001701	Pelargonidin-3-O-sophorside-5-O-glucoside	Flavonoids	Anthocyanidins	C33H41O20+	757.2186	271.0618	757.2186	[M]+	3	75093-88-8	-	0	0	0	0	0	0	18386.4	15032.1	15476.6	0	0	0	5346.9795	4379.9975	4773.1725
Zmhp003113	Vitexin-2''-O-(6'''-p-coumaroyl)glucoside-4'-O-glucoside	Flavonoids	Flavones	C42H46O22	903.26	147.04	902.2481	[M+H]+	2	-	-	0	0	0	0	0	0	13890.4	16322.1	13291	55387.4	109140	100727	67988.07112	104418.917	88665.487
pmp000362	Glisoflavone*	Flavonoids	Isoflavones	C21H20O6	369.13	313.07	368.126	[M+H]+	3	125709-32-2	-	0	0	0	0	0	0	11535.6	16383.2	13637.7	182176	170113	150709	21327.3345	28833.116	21012.867
MWSslk012	Neomangiferin	Flavonoids	Other Flavonoids	C25H28O16	583.13	463.09	584.1377	[M-H]-	3	64809-67-2	-	0	0	0	0	0	0	11373.1	10724.3	12852.6	146556	122817	87389.7	31822.299	39696.6085	46878.0915
Lajp006634	3',5'-dihydroxy-5,7,4'-trimethoxyflavone-3'-(6''-malonylglucoside)	Flavonoids	Flavones	C27H28O15	593.15	345.1	592.1428	[M+H]+	1	-	-	0	0	0	0	0	0	0	0	0	9.03832e+06	1.0501e+07	1.19123e+07	1703905.875	2586294.502	1739046.329
Walbp05078	Kaempferol 3-(2''-(E)-feruloylgalactosyl-(1→4)-glucoside)	Flavonoids	Flavonols	C37H38O19	787.21	177.05	786.2007	[M+H]+	1	-	-	0	0	0	0	0	0	0	0	0	399780	448501	347568	198080.6205	226227.4025	228898.429
ZBN0232	Chrysoeriol-7-O-rutinoside	Flavonoids	Flavones	C28H32O15	607.1663	299.0543	608.1741	[M-H]-	3	-	-	0	0	0	0	0	0	0	0	0	284734	187000	181716	281651.5705	214325.969	210224.5665
Lmmp002755	Quercetin-7-O-rutinoside-4'-O-glucoside	Flavonoids	Flavonols	C33H40O21	773.21	303.05	772.2062	[M+H]+	3	-	-	0	0	0	0	0	0	0	0	0	171215	164794	210244	100213	79839.97504	105501.114
Lmnp002448	Nepetin-8-C-[glucosyl-(1-2)]-glucoside	Flavonoids	Flavones	C28H32O17	641.17	479.11	640.1639	[M+H]+	2	-	-	0	0	0	0	0	0	0	0	0	188050	161322	140113	60929.8475	89085.079	64298.6665
ZBN0089	Quercetin-3-O-sophoroside-7-O-rhamnoside	Flavonoids	Flavonols	C33H40O21	771.1984	301.0404	772.2062	[M-H]-	3	-	-	0	0	0	0	0	0	0	0	0	148229	164096	157124	59710.23	72035.866	51045.405
Lmdp004668	Kaempferol-3-O-(6''-Feruloyl)glucosyl-(1→4)-galactoside	Flavonoids	Flavonols	C37H38O19	787.21	339.11	786.2007	[M+H]+	1	-	-	0	0	0	0	0	0	0	0	0	160486	168340	138975	88696.3985	91676.07	91389.331
Zbzp004703	Isovitexin-4'-O-(6''-feruloyl)glucoside	Flavonoids	Flavones	C37H38O18	771.2131	433.1148	770.2058	[M+H]+	3	-	-	0	0	0	0	0	0	0	0	0	95291.4	94230.2	74836.5	46647.4095	15622.3035	54878.0515
ZBN0042	Kaempferol-3-(2''-acetylrhamnoside)	Flavonoids	Flavonols	C23H22O11	473.1083	284.0333	474.1162	[M-H]-	3	-	-	0	0	0	0	0	0	0	0	0	69823.6	102429	86950.4	98292.1115	94333.972	72097.0015
Lmdp004696	Kaempferol-3-O-(6''-Sinapyl)glucosyl-(1→2)-Galactoside	Flavonoids	Flavonols	C38H40O20	817.22	369.12	816.2113	[M+H]+	3	-	-	0	0	0	0	0	0	0	0	0	72341.5	92568.5	85660.9	52134.3975	41759.8065	49907.047
Lamp006047	Methylnissolin-3-O-Glucoside	Flavonoids	Isoflavones	C23H26O10	463.16	167.07	462.1521	[M+H]+	3	94367-42-7	-	0	0	0	0	0	0	0	0	0	63899.1	68166	90371	24439.8615	17088.219	40878.3175
Zahp008363	5-hydroxyl-3',4',7,8-tetramethoxyflavone*	Flavonoids	Flavones	C19H18O7	359.11	344.09	358.1053	[M+H]+	3	13003-74-2	-	0	0	0	0	0	0	0	0	0	35824.6	18937.9	162864	11698.2365	14367.9315	17710.283
Zmjp010694	5-Hydroxy-3,7,3',4'-tetramethoxyflavone (Retusin)*	Flavonoids	Flavones	C19H18O7	359.1127	344.0896	358.1053	[M+H]+	3	1245-15-4	-	0	0	0	0	0	0	0	0	0	31825.3	22435.1	158290	18113.1295	16402.2205	12922.0025
