# Supplementary material for: Insights into Variations in Chemical Profiles and Antioxidant Properties Among Different Parts of Dalbergia odorifera
Source: Plants (Basel). 2025 Oct 27;14(21):3279. doi: 10.3390/plants14213279 (PMC12610685; doi:10.3390/plants14213279)
Supplement: Supplementary file 1 [file plants-14-03279-s001.zip › Table S3 Key DMs annotated in the KEGG metabolic pathways..xlsx]

## Sheet: Sheet1
No.	Compounds	KEGG_map	Class II	F_vs_L	F_vs_P	F_vs_H	L_vs_H	P_vs_L	P_vs_H
1	3',4,4',5,7-Pentahydroxyflavan (Luteoforol)	ko00941	Flavanols	down	down	-	up	up	up
2	Phloretin	ko00941, ko01100, ko01110	Chalcones	insig	insig	down	down	insig	down
3	Medicarpin-3-O-Glucoside; Medicocarpin	ko00943, ko01110	Isoflavones	insig	insig	insig	up	insig	up
4	Cyanidin-3-O-(6''-O-malonyl)glucoside	ko00942	Anthocyanidins	up	up	up	up	down	-
5	Anhydroglycinol(3,9-Dihydroxypterocarpen)	ko00943, ko01110	Isoflavones	-	-	down	down	-	down
6	Xanthohumol	ko00941	Chalcones	insig	insig	down	down	insig	down
7	Cyanidin-3-O-rutinoside-5-O-glucoside*	ko00942	Anthocyanidins	insig	up	up	up	down	up
8	3-O-Acetylpinobanksin	ko00941	Flavanonols	insig	down	down	down	up	down
9	2-Hydroxy-2,3-dihydrogenistein*	ko00943, ko01100, ko01110	Isoflavones	-	-	down	down	-	down
10	Pelargonidin-3,5-O-diglucoside	ko00942	Anthocyanidins	up	up	up	-	-	-
11	5,4'-Dihydroxy-7-methoxyflavanone (Sakuranetin)	ko00941, ko01110	Flavanones	insig	insig	insig	down	insig	down
12	Myricetin	ko00941, ko00944, ko01110	Flavonols	down	down	down	down	up	down
13	Medicarpin 3-O-glucoside-6'-malonate*	ko00943	Isoflavones	down	up	up	up	down	-
14	Epicatechin	ko00941, ko01100, ko01110	Flavanols	insig	down	insig	insig	insig	up
15	2,6,7,4'-Tetrahydroxyisoflavanone	ko00943, ko01110	Isoflavones	insig	insig	insig	down	-	down
16	Biochanin A	ko00943, ko01100, ko01110	Isoflavones	up	up	up	insig	down	down
17	Cyanidin-3-O-sambubioside[Cyanidin-3-O-(2''-O-xylosyl)glucoside]	ko00942	Anthocyanidins	up	up	up	-	-	-
18	Aromadendrin (Dihydrokaempferol)	ko00941, ko01100, ko01110	Flavanonols	up	up	down	down	-	down
19	Delphinidin-3-O-glucoside (Mirtillin)	ko00942, ko01110	Anthocyanidins	down	insig	up	up	down	up
20	Isoformononetin	ko00943, ko01110	Isoflavones	up	insig	down	down	insig	insig
21	Catechin	ko00941, ko01110	Flavanols	insig	down	insig	insig	insig	up
22	Galangin (3,5,7-Trihydroxyflavone)	ko00941	Flavonols	up	up	down	down	-	down
23	Isoliquiritigenin*	ko00941, ko01100, ko01110	Chalcones	-	-	down	down	-	down
24	Taxifolin(Dihydroquercetin)	ko00941, ko01100, ko01110	Flavanonols	up	up	down	down	-	down
25	Cyanidin-3-O-(2''-O-xylosyl)glucoside-5-O-glucoside*	ko00942	Anthocyanidins	insig	up	up	up	down	up
26	Maesopsin*	ko01100	Aurones	up	up	down	down	-	down
27	Quercetin-3-O-rhamnoside(Quercitrin)	ko00944	Flavonols	down	up	up	up	down	-
28	Pseudobaptigenin	ko00943, ko01110	Isoflavones	-	down	down	down	up	down
29	Phloretin-2'-O-glucoside (Phlorizin)	ko00941, ko01110	Chalcones	up	up	up	up	down	up
30	Chrysoeriol; 5,7,4'-Trihydroxy-3'-Methoxyflavone	ko00944	Flavones	-	-	down	down	-	down
31	Fustin	ko00941	Flavanonols	-	-	down	down	-	down
32	7,4'-Dihydroxyflavone	ko00941, ko00943	Flavones	insig	insig	down	down	up	down
33	Apigenin-8-C-Glucoside (Vitexin)	ko00941, ko00944	Flavones	insig	up	down	insig	down	down
34	6''-O-Malonyldaidzin	ko00943	Isoflavones	down	up	up	up	down	up
35	Naringenin-7-O-glucoside (Prunin)	ko00941, ko01100	Flavanones	up	up	up	insig	insig	down
36	Pinostrobin	ko00941	Flavanones	down	down	down	down	insig	down
37	Apigenin-7-O-(2''-O-apiosyl)(6''-Malonyl)glucoside*	ko00944	Flavones	down	up	up	up	down	-
38	Hesperetin	ko00941	Flavanones	down	-	down	down	down	down
39	Isosalipurposide (Phlorizin Chalcone)*	ko00941	Chalcones	up	up	up	up	insig	insig
40	2',4,4',6'-Tetrahydroxychalcone 4'-O-glucoside*	ko00941, ko01110	Flavones	up	up	up	insig	down	insig
41	Pinocembrin chalcone	ko00941	Chalcones	-	-	down	down	-	down
42	3,7-Di-O-methylquercetin*	ko00944, ko01110	Flavonols	-	-	down	down	-	down
43	Pinocembrin (Dihydrochrysin)	ko00941	Flavanones	-	-	down	down	-	down
44	3,5,7-Trihydroxyflavanone (Pinobanksin)*	ko00941	Flavanonols	-	-	down	down	-	down
45	Naringenin (5,7,4'-Trihydroxyflavanone)*	ko00941, ko00943, ko01100, ko01110	Flavanones	-	-	down	down	-	down
46	Isosakuranetin (5,7-Dihydroxy-4'-methoxyflavanone)	ko00941, ko01110	Flavanones	up	insig	down	down	up	down
47	Syringetin; 3,5,7,4'-Tetrahydroxy-3',5'-dimethoxyflavone	ko00944, ko01110	Flavonols	-	-	down	down	-	down
48	Garbanzol	ko00941	Flavanonols	-	down	down	down	up	down
49	3,9-Dihydroxypterocarpan	ko00943, ko01110	Isoflavones	-	-	down	down	-	down
50	6''-O-Malonylgenistin*	ko00943	Isoflavones	insig	up	up	up	down	-
51	Homoeriodictyol	ko00941	Flavanones	down	-	down	down	down	down
52	Kaempferol-3-O-sophoroside	ko00944, ko01110	Flavonols	up	up	up	up	down	up
53	Panasenoside	ko00944, ko01110	Flavonols	up	up	up	up	down	up
54	Hesperetin-7-O-neohesperidoside(Neohesperidin)*	ko00941	Flavanones	up	up	up	up	down	-
55	Apigenin-6-C-glucoside (Isovitexin)	ko00944	Flavones	insig	insig	down	down	down	down
56	3-Hydroxyphloretin	ko01100	Chalcones	-	-	down	down	-	down
57	2'-Hydroxydaidzein	ko00943, ko01110	Isoflavones	down	down	down	down	insig	down
58	Quercetin	ko00941, ko00944, ko01100, ko01110	Flavonols	-	down	down	down	up	down
59	Apigenin-7-O-(2''-apiosyl)glucoside (Apiin)*	ko00944	Flavones	down	up	up	up	down	up
60	Kaempferol-3-O-galactoside (Trifolin)*	ko00944, ko01110	Flavonols	down	down	down	up	down	insig
61	Chrysin	ko00941	Flavones	-	down	down	down	up	down
62	Daidzein-7-O-glucoside(Daidzin)*	ko00943, ko01100	Isoflavones	down	up	up	up	down	up
63	Cyanidin-3-O-glucoside*	ko00942, ko01110	Anthocyanidins	insig	up	up	up	down	up
64	Glycitein	ko00943, ko01110	Isoflavones	insig	insig	down	insig	insig	down
65	Genistein-7-O-Glucoside (Genistin)	ko00943	Isoflavones	up	up	up	up	down	up
66	Biochanin A-7-O-glucoside (Sissotrin)*	ko00943	Isoflavones	up	up	up	up	down	insig
67	Pelargonidin-3-O-glucoside	ko00942, ko01100, ko01110	Anthocyanidins	insig	up	up	up	down	up
68	Glycitin*	ko00943	Isoflavones	down	insig	up	up	down	up
69	Formononetin-7-O-(6''-Malonyl)glucoside	ko00943	Isoflavones	down	up	up	up	down	up
70	Daidzein	ko00943, ko01100, ko01110	Isoflavones	insig	insig	down	down	insig	down
71	Kaempferol-3-O-glucoside (Astragalin)*	ko00944, ko01110	Flavonols	up	up	up	up	down	insig
72	Genistein	ko00943, ko01100, ko01110	Isoflavones	insig	up	up	up	down	down
73	4',6,7-Trihydroxyisoflavone	ko00943, ko01110	Isoflavones	insig	insig	down	down	insig	down
74	Trifolirhizin (Maackiain-3-O-glucoside)	ko00943	Isoflavones	up	up	up	up	insig	insig
75	Luteolin (5,7,3',4'-Tetrahydroxyflavone)*	ko00941, ko00944, ko01100, ko01110	Flavones	-	down	down	down	up	down
76	Prunetin (5,4'-Dihydroxy-7-methoxyisoflavone)	ko00943	Isoflavones	up	up	up	insig	down	down
77	2'-Hydroxygenistein*	ko00943	Isoflavones	insig	insig	down	down	up	down
78	Hesperetin-7-O-glucoside*	ko00941	Flavanones	insig	up	up	up	down	up
79	Kaempferol-3-O-rutinoside(Nicotiflorin)	ko00944, ko01110	Flavonols	up	up	up	up	down	up
80	Apigenin; 4',5,7-Trihydroxyflavone	ko00941, ko00943, ko00944, ko01100, ko01110	Flavones	insig	up	up	up	down	insig
81	Medicarpin	ko00943, ko01100, ko01110	Isoflavones	down	down	down	down	up	down
82	Formononetin-7-O-glucoside (Ononin)	ko00943	Isoflavones	insig	up	up	up	down	insig
83	Luteolin-7-O-glucoside (Cynaroside)*	ko00944	Flavones	up	up	up	up	down	up
84	Formononetin (7-Hydroxy-4'-methoxyisoflavone)	ko00943, ko01100, ko01110	Isoflavones	up	up	down	down	up	down
85	Kaempferide (3,5,7-Trihydroxy-4'-methoxyflavone)	ko00944	Flavonols	insig	insig	down	down	insig	down
86	3-O-Methylquercetin*	ko00944, ko01110	Flavonols	up	up	insig	down	down	down
87	Vestitol	ko00943, ko01110	Isoflavones	insig	down	down	down	up	down
88	Eriodictyol (5,7,3',4'-Tetrahydroxyflavanone)	ko00941, ko01100, ko01110	Flavanones	up	up	down	down	insig	down
89	Butein	ko00941	Chalcones	insig	insig	down	down	insig	down
90	Quercetin-3-O-rutinoside (Rutin)*	ko00944, ko01100, ko01110	Flavonols	down	up	up	up	down	insig
91	Calycosin	ko00943, ko01110	Isoflavones	insig	insig	down	down	insig	down
92	Apigenin-7-O-glucoside(Cosmosiin)*	ko00944	Flavones	up	up	up	up	down	up
93	Peonidin-3-O-glucoside	ko00942	Anthocyanidins	down	insig	up	up	down	up
94	Naringenin chalcone; 2',4,4',6'-Tetrahydroxychalcone	ko00941, ko01100, ko01110	Chalcones	up	insig	down	down	insig	down
95	Quercetin-3-O-sambubioside*	ko00944	Flavonols	down	up	up	up	down	insig
96	3,4,2',4',6'-Pentahydroxychalcone	ko00941, ko01100, ko01110	Chalcones	up	up	down	down	insig	down
97	Quercetin-3-O-sophoroside (Baimaside)	ko00944, ko01110	Flavonols	down	up	up	up	down	insig
98	Quercetin-3-O-glucoside (Isoquercitrin)	ko00944, ko01100, ko01110	Flavonols	down	up	up	up	down	insig
99	Acacetin*	ko00944	Flavones	up	up	up	insig	down	down
100	Cyanidin 3-O-(6-O-p-coumaroyl)glucoside	ko00942, ko01110	Anthocyanidins	up	up	up	up	down	insig
101	Kaempferol (3,5,7,4'-Tetrahydroxyflavone)	ko00941, ko00944, ko01100, ko01110	Flavonols	insig	down	down	down	up	down
102	Liquiritigenin*	ko00941, ko00943, ko01100, ko01110	Flavanones	insig	down	down	down	up	down
103	Luteolin-7-O-neohesperidoside (Lonicerin)*	ko00944	Flavones	insig	up	up	up	down	up
